# Supplementary material for: Exploration of the regulatory relationship between KRAB-Zfp clusters and their target transposable elements via a gene editing strategy at the cluster specific linker-associated sequences by CRISPR-Cas9
Source: Mob DNA. 2022 Nov 10;13:25. doi: 10.1186/s13100-022-00279-x (PMC9647903; doi:10.1186/s13100-022-00279-x)
Supplement: Supplementary file 11 — Additional file 11 Supplementary Table 3. High frequency ZnFs in clusters 3–5 (additional information for Fig. 1C). [file 13100_2022_279_MOESM11_ESM.xls]

## Sheet: Supplemental Table 3
High frequency ZnFs in Clusters 3 or 4&5. (ZnFs/amino acid triplets that occur more than 10 times in the indicated cluster are shown in the table below.
Gene symbol	Cluster #	QHI	RHI	RDK	VTM	TVI	ETI	RDI	HHK	HTI	SDK	RNI	SEK
Gm14403	3	1	2	1	0	0	1	0	0	0	1	0	0
Etohi1 (Zfp971)	3	1	2	0	0	0	1	0	0	1	2	0	0
Gm14327	3	0	0	0	0	0	0	0	0	0	0	0	0
Gm14296	3	0	0	0	0	0	0	1	0	0	0	0	0
C330013J21Rik (Zfp972)	3	0	0	0	0	0	0	0	0	0	0	0	0
Zfp931	3	0	1	1	0	0	0	1	0	0	1	0	0
Gm14326	3	3	1	0	2	2	0	1	0	0	2	0	0
Gm14325	3	3	1	1	2	1	0	1	0	0	1	0	1
Gm14322	3	1	0	0	0	1	0	0	0	0	2	0	0
Gm14406	3	3	0	1	0	0	0	1	0	0	0	0	0
Gm14420 (Zfp970)	3	0	1	0	0	0	1	0	0	4	0	0	0
Gm14418	3	1	0	0	0	0	0	0	0	0	2	0	0
Gm14412	3	2	0	6	0	0	2	0	0	0	0	0	0
Gm14410	3	1	1	0	1	1	0	0	1	0	0	0	1
Gm14401	3	2	0	0	0	0	0	1	0	0	1	0	0
Gm14419	3	4	3	1	2	1	1	0	1	0	0	0	0
Gm14408	3	0	0	0	0	0	0	0	0	0	0	0	0
Gm14295	3	2	3	2	3	1	4	1	3	0	1	0	0
Gm14305	3	1	2	2	2	2	1	0	1	0	0	1	0
Gm14306 (Zfp973)	3	1	0	0	0	0	1	0	0	0	0	0	0
Gm14308	3	1	2	2	2	2	1	0	1	0	0	1	1
Gm14434	3	1	2	2	2	2	1	0	1	0	0	1	1
Gm14431 (Zfp967)	3	1	0	0	0	0	0	0	0	3	0	0	0
Gm14430	3	1	2	2	2	2	1	0	1	0	0	1	1
Gm14436	3	1	0	0	0	0	1	0	0	0	0	0	0
Gm14432	3	1	2	2	2	2	1	0	1	0	0	1	0
Gm2026	3	1	2	2	2	2	1	0	1	0	0	1	1
Gm6710	3	1	2	1	2	2	1	1	2	0	1	0	0
Gm2007	3	1	2	2	2	2	1	0	1	0	0	1	1
Gm14288	3	0	0	0	0	0	0	0	0	0	0	0	0
Gm11007	3	1	2	2	2	2	1	0	1	0	0	1	1
Gm11008	3	0	0	0	0	0	0	0	0	0	0	0	0
Gm2004	3	4	3	1	2	1	1	0	1	0	0	0	0
2210418O10Rik	3	0	0	0	0	0	0	1	0	0	0	0	0
Gm11009	3	0	0	0	0	0	0	0	0	0	0	0	0
Gm8923 (Zfp965)	3	1	0	0	0	0	1	0	0	0	0	0	0
Gm4724	3	1	2	2	2	2	1	0	1	0	0	1	1
Gm4723 (Zfp968)	3	1	0	0	0	0	0	0	0	3	0	0	0
Gm4631	3	1	2	2	2	2	1	0	1	0	0	1	1
Gm14440	3	0	0	0	0	0	0	0	0	0	0	0	0
Gm14443	3	0	0	0	0	0	0	8	0	0	0	0	0
Gm14391	3	1	2	1	2	2	1	1	2	0	1	0	0
Gm14393	3	0	0	1	0	0	0	1	0	0	0	0	0
Gm14444	3	3	0	1	0	0	0	1	0	0	0	0	0
Gm8898 (Zfp966)	3	1	0	0	0	0	0	0	0	3	0	0	0
Gm14435 (Zfp968-ps)	3	0	0	0	0	0	0	0	0	0	0	0	0
Gm14399	3	3	1	1	2	2	0	1	0	0	2	0	0
Gm4245 (Zfp969)	3	1	0	0	0	0	0	0	0	3	0	0	0
		53	43	39	38	34	26	21	20	17	17	10	10
	Occurence frequency of Unique ZnFs
	QHI	RHI	RDK	VTM	TVI	ETI	RDI	HHK	HTI	SDK	SEK	RNI
Occurrence frequency in Cluster 3	53	43	39	38	34	26	21	20	17	17	10	10
Occurrence frequency in the whole genome	99	72	41	38	34	29	30	20	20	19	10	16
Ratio [cluster/total (%)]	53.5	59.7	95.1	100	100	89.7	70	100	85	89.5	100	62.5
Gene symbol	Cluster #	QHI	RHI	ESI	DSV	DTK
Gm13242 (Zfp980)	4	2	0	0	6	1
Gm13212 (Zfp268)	4	0	7	2	0	0
Gm13225 (Zfp990)	4	0	2	2	0	0
Gm13247 (Zfp981)	5	1	0	0	0	1
Zfp933	5	2	0	0	0	0
Zfp534	5	1	0	4	0	0
Gm13248 (Zfp993)	5	1	0	0	0	0
Gm13154 (Zfp985)	5	1	1	0	0	0
2610305D13Rik (Zfp979)	5	0	0	0	0	0
Zfp600	5	2	1	0	5	3
Gm13051 (Zfp987)	5	2	1	4	0	0
Gm13139 (Zfp991)	5	2	0	0	0	0
Gm13138	5	3	1	0	3	3
Gm13251 (Zfp992)	5	2	0	0	0	0
Gm13157 (Zfp984)	5	0	2	1	0	0
Gm13152 (Zfp982)	5	0	0	0	0	0
Gm13145 (Zfp978)	5	1	0	0	1	1
Gm13151 (Zfp988)	5	0	3	5	0	0
Rex2	5	3	1	0	3	3
Gm13235 (Zfp986)	5	0	0	1	0	0
Gm13150 (Zfp989)	5	2	1	2	0	0
		25	20	21	18	12
	Occurence frequency of Unique ZnFs
	QHI	RHI	ESI	DSV	DTK
Occurrence frequency in Clusters 4 and 5	25	20	21	18	12
Occurrence frequency in the whole genome	99	72	21	24	17
Ratio [cluster/total (%)]	25.3	27.8	100	75	70.6
