# Supplementary material for: Exploration of the regulatory relationship between KRAB-Zfp clusters and their target transposable elements via a gene editing strategy at the cluster specific linker-associated sequences by CRISPR-Cas9
Source: Mob DNA. 2022 Nov 10;13:25. doi: 10.1186/s13100-022-00279-x (PMC9647903; doi:10.1186/s13100-022-00279-x)
Supplement: Supplementary file 12 — Additional file 12 Supplementary Table 4. Expression profile for mouse KRAB-Zfps in various types and tissue types (information for Fig. 2). [file 13100_2022_279_MOESM12_ESM.xls]

## Sheet: All expression info. 
***Data were downloaded from "KRAB-zinc finger protein gene expansion in response to active retrotransposons in the murine lineage" Elife, 9 (2020). Doi: http://doi.org/10.7554/eLife.56337
Gene Name	ESC (E14Tg2a)	B lymphoma cell (CH12.LX)	Common myeloid progenitor	a GATA-1-null erythroblast cell (G1E)	Granulocyte monocyte progenitor cell	Hematopoietic stem cell	Megakaryocyte	Megakaryocyte progenitor cell	Megakaryocyte-erythroid progenitor cell	mouse erythroleukemia cell (MEL)	Forebrain	Midbrain	Hindbrain	Neural tube	Colon	Large intestine	cortical plate	embryonic facial prominence	erythroblast	frontal cortex	G1E-ER4	gonadal fat pad	heart	intestine	kidney	limb	liver	lung	ovary	placenta	skeletal muscle tissue	small intestine	spleen	stomach	testis	thymus	urinary bladder
Zfp57	345.553	0.0992591	1.65843	0.0967826	0.449531	7.63312	0.0146045	0.114741	0.461333	0.0214268	158.06	148.051	131.177	142.539	2.25087	2.86652	19.034	73.7321	0.120471	24.122	0.0134275	4.32876	39.9108	39.8975	33.5416	82.8946	9.4645	48.7288	18.4968	63.1857	13.8267	2.13062	6.54964	30.795	20.5972	2.24822	28.2925
Gm13145 (Zfp978)	229.988	0.296387	0.233615	0.145548	0	0	0	0.0887938	0	0.436282	0.0640176	0.0828679	0.0634251	0.071566	0	0	0.0384563	0.0839487	0.240942	0.0652818	0.00589554	0	0.161941	0.0735298	0.0933959	0.103691	0.185997	0.109622	0.932804	0.0544492	0.304236	0	0.0561932	0.0364257	0.456744	0	0.110774
Gm13242 (Zfp980)	203.491	0.0381526	0	0.0896557	0	0	0.0321217	0.00673229	0.0390798	0.43706	0.00281702	0.00929018	0.00772852	0.0209735	0	0	0	0.012035	0	0	0.0994298	0.0392655	0.0127485	0.01797	0.0184062	0.00794119	0.00967832	0	0.757649	0.0388128	0.0237985	0	0.0287622	0.0192684	0.0797917	0.00601034	0.00934518
Rex2	181.145	0.0175049	0	0.207582	0	0	0	0.0221985	0	1.27358	0.013993	0.0335966	0.0338711	0.0134174	0	0	0	0.0276501	0	0	0.274004	0	0.0209724	0.00800591	0.041906	0.0252413	0.0595995	0.0322564	0.317724	0.0700856	0.0900495	0	0.0883036	0.0160868	0.0652491	0.0176666	0.0216038
Zfp600	143.485	0	0.976403	0.218681	0.00645046	1.32567	0	0.520994	0	0.444424	0.00942478	0.0132478	0.020401	0.00878677	0	0	0	0.0281287	0.240942	0	0.0268549	0.0168281	0.0561927	0.0139317	0.0280332	0.0392919	0.118164	0.00370559	0.175155	0.0457967	0	0	0.00375218	0.0349363	0.0433387	0.0359114	0.0548973
Gm13247 (Zfp981)	120.363	0	0	0.317988	0.0231117	0	0.0401521	0.045101	0.00233555	0.592298	0.0587892	0.0638048	0.0905497	0.118748	0	0	0.199532	0.0715315	0	0.104538	0.0219169	0.0224374	0.0716492	0.0413776	0.0409454	0.0664846	0.0938079	0.042512	0.0932061	0.362974	0.04927	0.0114933	0.0353393	0.0271878	0.701558	0.0376923	0.0715002
Gm13225 (Zfp990)	109.102	0.211736	0.338271	48.9137	0.0399562	0.391919	0.0869926	0.161515	0.100943	0.49447	0.0111755	0.0363082	0.0494528	0.0471064	0.041661	0.00868485	0	0.0379604	3.0411	0.0200039	15.0291	0.151453	0.0412254	0.150985	0.107646	0.0632146	0.0536365	0.0203854	0.0611007	0.101358	0.007654	0.0991557	0.136828	0.0418806	1.01789	0.283541	0
Gm13150 (Zfp989)	102.164	0	0.0736908	0.251226	0.270933	0.0223347	0	0.0176121	0.00676087	0	0.0256557	0.0429802	0.0449387	0.113248	0	0	0	0.0541677	0.42112	0	0.00864354	0	0.0172275	0.0119973	0.0620326	0.0226064	0.0527463	0.0107788	0.101834	0.185968	0	0.0275301	0.0463343	0.0588839	0.0290853	0.0343811	0.0135404
2410141K09Rik (Zfp998)	100.608	0	0	0.114306	0	0	0.0267845	0	0	0	0	0	0.00453114	0	0	0	0	0	0	0	0.0172456	0	0	0	0.00347582	0	0	0	0.394636	0.0851657	0	0	0	0	2.02575	0	0
2610305D13Rik (Zfp979)	97.1499	23.0855	5.00469	0.192603	3.70522	7.78918	0.498604	3.91973	0.910755	11.9746	1.276	1.72996	1.75736	1.88007	0.0069435	0.0569604	0.249026	2.048	0.571972	0.675787	0.266597	0.34434	3.94216	1.96927	2.78558	1.93802	4.57108	2.86819	10.7688	1.39219	2.4425	1.26211	2.47927	1.38373	1.5535	0.848756	2.07123
Zfp568	79.3894	12.4635	15.9587	14.1332	23.2505	11.0486	8.73966	20.6492	11.4817	15.184	4.05711	4.57149	4.41367	4.5774	3.49768	4.41493	1.51675	12.2902	0.556782	1.65277	11.6076	3.4224	16.6206	8.02656	7.53728	15.8786	13.5453	7.04194	5.23219	59.782	31.2715	3.51342	4.16643	7.22228	2.32394	3.22726	7.0258
Gm13151 (Zfp988)	74.5788	0.0231465	0	1.00165	0.178168	0.280245	0.0780033	0.252639	0.227339	0.166263	0.0600147	0.0519829	0.0851543	0.101295	0	0	0.141724	0.0338889	0	0.210456	0.29868	0	0.0378628	0.27339	0.162419	0.0761673	0.110241	0.0564722	0.0529539	0.101358	0.007654	0.0676894	0.13176	0.11433	0.0795025	0.258844	0.0378837
Gm6871	64.8219	0.195018	0	5.48453	0	0	0	0	0	0	0.00717265	0.00387083	0.0249051	0.0161012	0	0	0	0.0227524	0	0.0343182	4.52863	0.704209	0.0579145	0.0378053	0.0717033	0.062732	0.0418156	0.0175069	0.122201	4.34249	0	0	0	0.0111943	1.17169	0.0209483	0.00606881
Zfp936	62.8985	0.0777542	0	0.00964813	0	0	0	0	0	0	0	0	0.00186735	0	0	0	0	0.00726536	0	0	0	0	0	0	0	0.00807077	0.00318848	0	0.699257	1.88891	0	0	0	0	0.795314	0	0
Zfp961	62.8834	17.2931	24.8823	34.5861	30.898	28.5662	35.0742	35.3019	29.6017	30.8838	18.3476	14.5203	13.6762	12.5932	3.05452	7.99471	11.1988	16.2035	2.07627	13.6257	26.8803	7.14235	12.8169	22.5792	19.1429	16.1305	18.6061	15.6221	11.4749	20.852	6.85163	23.3783	11.7277	14.5103	5.38089	13.5389	15.6061
Zfp534	58.9184	0	0.0184227	4.77357	0.109672	0.619578	0	0.0462277	0.00423313	0	0.00169258	0.00833087	0.0046843	0.00716755	0	0	0	0.0037235	0.120471	0	1.32318	0	0.00346005	0.00740204	0.00663876	0.00218916	0.00402196	0.0012747	0.395118	0.039369	0	0	0.0104052	0.00675278	0.173644	0.0119353	0.00315539
Gm13051 (Zfp987)	54.2704	0.0585638	1.34799	0.0273849	1.62431	4.05828	0.463294	1.86836	1.47186	0.121943	0.011417	0.0155449	0.0444919	0.0724257	0	0	0.0268254	0.0393799	0.120471	0.0134757	0.0586741	0	0.0458542	0.409523	0.108813	0.0608921	0.225512	0.0442657	0.729135	0.411148	0	0.945313	0.183767	0.126564	0.0289889	0.618585	0.0798036
Zfp809	52.8488	9.46921	19.0353	49.3561	19.9792	18.7968	23.2518	22.588	17.8803	67.7996	4.40448	4.11076	3.61756	4.20677	8.2576	4.9564	5.581	5.78834	0.933385	4.42178	31.9992	8.49614	10.8334	10.3202	7.6686	5.79414	9.1098	9.98972	12.9594	12.6458	4.60072	16.0112	8.85206	10.2375	5.85896	9.706	19.6206
Zfp110	51.9123	34.5711	28.8263	34.9966	31.4812	31.9688	30.9474	28.914	21.9935	30.6228	24.6029	19.5231	19.0275	18.2376	9.46867	11.6947	5.78735	27.2347	3.74873	6.53779	30.1454	14.7	20.8477	22.2966	20.0605	25.8411	21.1645	28.8889	10.7846	15.4603	20.9935	14.9388	18.7411	21.4871	42.9111	25.1997	20.6923
Gm4631	49.9241	18.9723	21.2766	27.6333	23.6381	18.6543	12.5714	21.5092	22.284	9.73899	13.2464	13.2801	11.7776	11.2954	0.680738	2.23213	21.1496	16.8503	0.10528	18.7249	16.8301	2.46826	10.2252	11.6441	12.6458	14.9996	10.2532	11.928	15.5932	7.65968	7.51878	15.5872	5.14989	11.5725	0.874142	6.25954	11.807
Gm14401	47.6283	4.86092	0.039981	6.24127	3.97806	0.312686	0.0292091	0.130935	0.241774	1.77813	0.0800965	0.125924	0.0471927	0.0449843	0	0	0.0256375	0.0906264	0	0.013895	4.79581	0.527279	0.134332	0.236193	0.170672	0.0657806	0.0628235	0.174897	0.109981	1.18496	0.0594335	0.130768	0.0353393	0.160048	0	0.0657695	0.170891
Gm13251 (Zfp992)	45.5075	1.38112	12.7747	6.24146	19.7165	15.8597	19.1229	17.7279	11.1425	2.31652	1.56146	1.68726	2.02674	2.1466	0.239296	0.624529	0.303864	2.58173	0.797723	0.319404	2.7849	0.97951	3.41826	4.07618	2.64336	2.95536	4.40408	0.892192	4.90112	3.20505	1.15835	2.05496	2.5366	1.83594	9.00965	2.90637	3.09461
Zfp640	45.0643	0	0	0.0341376	0	0	0	0	0	0	0	0	0	0	0	0	0	0	0	0	0	0	0	0	0	0	0	0	0.142568	0.0382566	0	0	0	0	0.174126	0	0
Gm14325	44.6393	55.2833	30.0948	35.9657	16.3676	52.3834	18.3616	27.1479	11.4779	28.2156	34.8836	32.2925	32.5647	25.3412	1.65095	7.52944	34.5322	30.0953	0	41.2659	22.9188	33.4883	32.5163	23.5506	24.8611	27.2785	20.1741	24.8964	23.9278	42.6234	33.1652	18.8752	8.43896	22.8918	5.77861	15.2718	53.2454
Gm14412	44.3565	2.53581	1.77915	13.541	0.186597	0	0.0201741	1.05291	0.510667	2.40842	0.221158	0.243634	0.233802	0.202039	0	0	3.27313	0.365275	0	2.16231	8.89656	0.166273	0.352203	0.208095	0.240404	0.280837	0.12789	0.234295	2.7278	1.02267	0.113012	0.208815	0.0174234	0.230517	0.144366	0.0610086	0.636858
Gm13139 (Zfp991)	43.4346	2.89399	28.5147	7.91937	39.8205	37.3208	57.9708	47.7704	20.786	1.66223	3.70989	3.71831	4.18523	4.06336	0.0337369	0.271266	1.13117	5.6443	0	1.2863	2.89314	0.450342	5.72386	8.59859	5.34463	6.28883	7.39917	2.33276	18.5351	5.68274	3.56735	6.56533	5.00927	4.33271	3.92095	5.1293	7.82561
Gm13154 (Zfp985)	42.2674	0	0.138366	2.27441	0.393969	0.623182	0.0772334	0.569939	0.570839	0.439966	0.0536856	0.0775663	0.0663964	0.120979	0	0.00868485	0.020416	0.0884685	0	0.0539027	0.705214	0.0280468	0.192406	0.364644	0.259748	0.125959	0.150538	0.198036	0.142568	0.147155	0.111339	0.114731	0.159737	0.166324	0.00727132	0.393316	0.0543978
Gm17067	41.9121	0	0	0.0067527	0	0	0	0	0	0	0.000243736	0.00420154	0.000466186	0.0048064	0	0	0	0	0	0.00652818	0.00769866	0	0.00357054	0.00455637	0.00622468	0.00288641	0.0117107	0.00293591	0	6.42469	0	0.0550603	0.0150087	0.00469361	1.77708	0	0
Zfp229	40.9268	4.3321	5.87329	5.45956	3.95785	7.03432	3.58722	4.32239	4.84685	4.28317	7.56128	7.16377	6.571	6.60509	1.56908	0.611188	0.91971	5.13756	2.73834	2.53115	5.72119	2.22495	5.15232	3.61916	4.76054	6.20198	4.26786	4.46175	9.80414	23.4143	5.70616	3.02343	2.40795	3.97749	1.58006	2.30448	4.46368
Zfp97	38.2295	13.0092	9.53588	12.6581	11.135	7.1303	12.7227	12.5717	6.57355	8.29128	3.00027	3.02756	2.36862	2.61611	0.220035	1.03495	1.56019	4.20444	0	1.55889	5.26436	0.733983	6.37781	5.46773	5.15939	4.00042	4.39702	4.24047	7.91296	5.03757	5.42024	12.0101	2.50698	3.60221	0.506582	3.27784	5.23389
Gm10324	37.71	0	0	0.0892816	0	0	0	0	0	0	0	0	0	0	0	0	0	0	0	0	0.0299552	0	0	0	0	0	0	0	0.839116	0.282011	0	0	0	0.00141878	0.477111	0	0
Gm14295	37.5243	35.4703	10.5119	18.4989	12.6025	4.38115	11.7927	19.703	14.6553	0.487773	9.02252	7.0384	7.98695	8.11126	0.706551	2.04122	33.6872	11.5175	0	23.227	16.1348	5.93246	15.0231	11.3504	10.1915	10.3572	8.64935	10.568	9.7721	14.1207	19.2057	9.54158	6.73146	12.2724	4.68444	7.93637	23.2155
Gm7221 (Zfp977)	37.0687	0.0411028	2.16407	0.140817	0.154811	0.611661	0.0468729	0.49002	1.34809	0	1.04016	1.15095	1.01962	1.3506	0.0746134	0.0296931	0.484045	1.23201	0	0.661986	0.0296824	0.18871	1.14319	1.20247	1.16735	1.47799	0.551933	1.38622	1.65498	3.23753	0.212388	0.641413	0.228241	1.11584	0.846599	0.151662	1.0793
Gm2381	36.2682	0.601137	0	0.0142537	0	0	0	0	0.00225362	0	0	0.00115765	0.000471586	0	0	0	0	0.000380768	0	0	0.00971415	0	0.000725745	0.0033647	0.00106269	0.000359119	0	0	0	1.28036	0	0	0	0	0.14398	0	0.00344846
Zfp960	36.1813	2.72889	0.039981	6.91741	1.22849	1.49996	0.409687	0.494004	0.00423313	4.55086	3.00951	2.60577	2.49036	2.52385	0.219642	0.438704	1.86796	4.34599	0.42112	1.56593	3.14435	0.816691	3.98561	3.96416	4.0884	4.52877	2.54131	3.5656	7.92706	2.91241	5.3473	7.42478	0.604383	3.49995	0.853292	0.618321	4.41979
Gm13157 (Zfp984)	35.5679	10.2323	37.3709	51.7256	29.7777	38.3958	72.621	44.0518	32.7578	2.07484	4.48133	3.44623	3.40382	3.5455	0.1506	1.03436	2.71076	5.58523	0.120471	2.57694	23.9708	0.764628	8.67747	12.7477	6.84962	5.76165	8.6032	4.88469	18.3764	7.64204	5.28632	22.6112	6.66889	5.52669	0.636791	8.38778	6.89224
Gm14444	34.5921	16.7977	0.0184227	0.0277591	0	0.0187301	0.0160608	0.0232546	0	1.39009	0.0383147	0.0548568	0.0572447	0.0576309	0	0	0.581423	0.0253992	0	0.577358	0.127987	0	0.0248078	0.01745	0.0338491	0.0396876	0.0104961	0.0398477	0.142568	0.464207	0	0	0	0.024787	0	0.0397542	0.0552242
Gm14418	33.4469	22.3038	0	0.0135054	3.11381	10.2788	0.853298	3.36141	1.87406	0.185951	6.87426	5.77185	5.62408	3.8563	0.435087	0.324783	7.93446	8.04089	0.240942	5.83002	0.0692609	2.22166	6.62555	5.05854	7.1828	6.37795	3.22213	9.61924	2.68022	5.87893	2.97188	2.38316	1.04804	6.31374	0.251122	2.02121	10.6174
EU599041	33.018	24.39	0.039981	0	0	0	0	0	0	0	0	0	0	0	0	0	0	0	0	0	0.00809512	0	0	0	0	0	0.00441375	0.00747624	0.134422	0.601969	0	0	0	0	0.143884	0	0
Gm14139	32.5626	20.8193	0	1.01603	0	0	0	0	0.089651	6.63206	0.0210898	0.0075399	0.0083638	0.0227878	0	0	0.0414259	0.00450575	0	0.0343182	0.0123997	0	0.0243224	0.0240643	0.0157869	0.0269634	0.0740497	0.0172655	0.668034	2.76146	0.015308	0	0.0506097	0.0359451	0.159005	0.171276	0.0030344
Gm13152 (Zfp982)	31.8548	0.207894	20.5405	0.230903	11.2513	22.046	2.38326	15.2222	14.2779	2.5383	3.01084	4.1608	3.94292	4.42652	0.0208305	0.110282	1.11044	5.49611	0.10528	2.37238	0.0458872	0.481134	6.78836	3.34605	4.50085	6.65911	3.95917	2.6057	14.0947	2.33402	4.15307	1.38894	2.4499	3.01414	1.82052	1.15386	3.31772
Zfp266	31.4624	23.2565	34.2136	43.9674	24.6286	42.2469	19.5109	35.479	28.2417	74.5557	73.714	62.7228	50.1028	52.5527	2.10859	4.2408	11.5202	68.9021	0.903003	13.3596	26.3673	7.41435	30.1642	27.7732	37.9999	65.2136	18.2625	46.1557	27.4497	8.97645	20.609	9.85061	8.46286	31.9182	2.27008	22.7963	29.9821
Gm14399	31.0088	12.4556	12.741	12.5586	17.6719	10.509	9.32142	13.0112	5.38971	1.28241	4.98359	4.28616	4.42935	3.05066	0.238119	0.477277	15.9623	4.76253	0	19.0949	8.67773	1.90954	9.63542	3.85186	4.12931	4.27386	4.39547	4.44123	9.64547	7.84679	3.65832	5.74799	3.03082	4.18717	10.3437	2.47085	10.2915
Zfp955b	29.2548	9.36313	8.72802	14.4318	7.71879	12.2303	6.70126	8.61737	6.80442	12.2302	23.0452	23.0224	21.064	23.1812	0.248789	0.800652	5.79868	19.1573	0	5.23924	8.6253	0.59403	16.6314	13.9186	14.9717	17.4794	8.32104	15.0939	9.00104	4.81279	15.3093	8.61704	4.80244	12.5297	2.58015	11.411	8.55122
Gm14322	28.7817	22.5156	5.71376	0.0273849	3.07927	2.14414	1.13916	3.81479	2.26937	0.308184	6.20736	4.52597	4.43524	3.27634	0.1994	0.398723	10.7155	7.89932	0	8.89276	0.0421898	1.86105	5.22909	3.82162	5.80749	6.5496	2.56403	7.93709	1.91354	5.19847	3.7147	2.22614	0.548466	5.22225	0.276214	1.45743	9.8129
Gm14124	28.7194	10.0619	0	0.169835	0	0	0	0	0	0.0657463	0.0442493	0.0206285	0.0230008	0.0334087	0	0	0.020416	0.00602273	0	0.0273707	0.0689358	0	0.0143045	0.0276794	0.0251713	0.0368105	0.00655712	0.0227457	0.154788	0.943063	0.0237985	0.0137651	0.015532	0.0153775	0.0723276	0.00897785	0.0510932
Zfp445	28.212	25.6601	46.9683	41.3383	31.3162	53.1754	28.9093	26.8851	26.9146	33.8021	41.6191	43.4011	37.4054	37.3868	3.78776	5.76487	33.8429	34.099	0.707634	35.3324	34.7207	8.74373	22.4073	21.6245	22.456	34.274	20.8343	25.0709	17.5555	15.0046	12.4991	21.7418	9.64334	21.1208	10.3335	13.9935	19.1404
Zfp141	27.5615	17.3168	40.3315	17.9027	37.1411	46.5054	13.3037	48.8878	21.1171	9.87646	9.24994	8.29958	7.25886	7.79928	0.921486	1.86752	5.42003	8.41744	0.767342	6.00906	10.7476	1.77117	5.04584	5.60095	5.89602	8.66798	6.26267	5.00419	7.71334	4.36842	3.34802	4.86247	4.26324	4.72632	2.76862	4.864	4.56169
Gm14420 (Zfp970)	27.5203	13.9534	10.6742	7.55495	15.9174	13.4665	6.34041	10.2561	11.7497	12.672	6.42851	5.53703	5.32987	4.34451	1.69131	4.6698	13.886	10.2518	0	11.1741	5.76381	15.6376	14.9574	10.121	9.9827	9.89722	15.328	12.4845	16.9075	11.1109	10.2164	12.945	3.55793	9.94114	1.63815	3.23382	27.7962
2610021A01Rik	27.3511	18.7453	20.702	25.8551	15.6249	20.2904	9.4367	19.2193	14.6279	7.49613	9.38771	8.60796	7.22969	7.42286	0.676227	1.36055	6.24704	7.92018	0.120471	5.90881	14.366	1.94636	4.92989	6.06431	6.21006	7.75654	6.97915	5.28074	8.7204	3.65053	3.83988	11.5214	3.15046	4.43859	2.18235	5.3546	4.2369
Zfp7	27.0395	8.06253	8.33683	9.20641	5.83413	5.91115	5.60062	5.59525	8.48711	10.2386	7.35317	6.17503	5.80361	6.31211	5.89692	7.36854	5.53315	7.18353	0.451502	4.52719	7.3217	5.10668	3.78055	6.04145	10.1585	7.34611	5.72859	7.18537	3.73453	12.3363	1.199	4.87544	3.98524	5.9545	1.96353	8.79715	8.91494
Gm14306 (Zfp973)	26.9826	13.2108	11.4444	19.3127	17.9727	9.38244	10.9772	18.784	14.9845	14.1633	8.14669	6.90648	6.24365	6.85192	0.61248	1.81459	5.67856	7.03771	0.31584	6.48005	13.0014	4.34004	9.56014	6.679	5.9013	7.15981	6.69558	6.12336	11.1686	6.51248	6.04175	9.25363	2.31009	6.22223	1.4479	7.87593	9.32296
Gm14391	26.7042	16.7956	13.1773	20.3479	11.1187	15.5362	7.3591	12.2129	15.0217	6.81781	6.34752	5.82651	6.01771	4.58413	2.44392	4.62137	11.0363	5.64955	0.451502	11.2131	14.3046	10.946	5.52149	4.84414	4.69451	7.02107	5.30933	4.44443	9.22874	8.63062	4.34613	3.72313	3.0842	3.74822	2.81432	4.99825	8.29477
Gm14409	25.7594	11.0831	0.205785	1.63059	0	0.268017	0.194745	0.117445	0.0572205	8.22469	0.0111379	0.0115363	0.00446825	0.0138332	0	0	0.0396441	0.0175126	0	0.0195846	2.00792	0	0.0113071	0.0231508	0.0029526	0.0121613	0.00752148	0.00489318	0.224036	0.693562	0	0.0344127	0	0.023496	0	0.0117292	0.0275516
2210418O10Rik	25.7581	15.6592	22.0276	16.3213	37.9448	28.5725	2.29848	20.0977	9.7813	8.43022	6.96881	7.15685	4.99052	4.68745	0.151384	0.254286	3.65317	7.42419	0.10528	2.1837	11.4971	0.671129	5.93869	8.45308	6.49822	5.4715	7.14942	7.6632	7.9359	3.96237	6.6901	9.4385	4.00296	6.61103	0.100931	4.59198	14.309
Zfp386	25.6832	29.419	48.0008	35.5736	41.3103	60.8096	55.8498	45.4941	21.6785	39.3587	45.2216	42.2616	35.5196	37.406	5.98676	6.13399	20.7411	41.0945	0.120471	22.4454	16.7092	17.0246	30.0767	26.9893	32.5183	37.1579	12.651	27.7404	26.8417	18.703	39.8389	41.432	11.2682	24.6845	8.78105	29.2797	27.6118
Zfp808	25.6224	9.14471	8.29725	6.56137	11.2864	6.82886	6.57782	11.2613	14.4916	4.34172	3.67112	3.23	2.85476	3.1053	0.0960322	0.208241	0.601839	6.09892	1.08318	0.543459	2.94324	0.158361	5.30077	4.08453	5.20011	6.29976	9.17613	4.97919	4.26116	2.65107	2.55225	2.57407	6.17531	3.78897	0.318299	2.97751	3.00597
Gm8898 (Zfp966)	25.5758	6.42996	16.5761	10.9456	13.7736	17.8616	4.7098	10.7612	10.5356	11.3209	2.8057	2.37365	2.08627	1.73057	0.232156	0.469805	2.52108	3.0849	0	3.13991	7.76066	0.784896	2.33358	1.84366	2.29138	3.54372	2.91789	2.09535	8.89853	4.26925	1.31548	9.1637	0.678723	2.38194	0.194976	1.02245	2.70028
Zfp655	25.1285	22.0848	35.8807	80.3401	21.4231	36.1751	25.7946	30.697	32.3467	35.9499	23.7848	23.437	21.3599	22.7676	13.1685	17.8351	13.1419	24.2487	21.8685	11.8069	123.295	18.0287	29.5299	29.3542	22.1414	21.1826	33.189	22.915	31.6432	76.301	38.4163	27.7862	19.0578	19.777	6.09437	22.1022	28.8153
Zfp930	24.9215	29.0059	24.479	29.0108	19.1742	14.2885	12.803	22.884	16.9454	19.3723	11.4648	9.94698	8.51919	8.60795	0.289273	1.12422	6.87157	12.4898	0.466692	6.43507	16.4063	1.10767	14.2907	10.8007	11.4414	10.979	14.9675	10.2757	14.3834	6.88139	9.82807	15.3026	6.33296	8.8089	0.470033	7.0279	7.77987
Gm14403	23.4715	18.3021	1.86617	0.0956602	6.49228	6.94767	0.726236	6.88519	3.86306	5.95789	2.9305	2.48139	2.78269	1.90477	0.459135	0.631611	6.194	4.97991	0	5.69663	0.186186	4.12649	7.62344	3.87065	5.12321	4.1144	8.97162	7.55922	8.90801	7.46469	4.59545	3.52171	0.827132	3.99411	0.224447	1.01157	10.1503
Gm14410	23.4541	23.5808	6.41619	20.1502	25.2522	18.2041	9.8541	15.7863	8.90643	16.42	24.4724	25.1795	23.0365	24.6192	2.07093	3.82917	40.9052	21.2341	0.436311	36.6228	21.7227	8.25409	17.1431	16.7538	17.9987	20.6671	9.22819	18.4283	18.274	12.9441	18.4328	11.0386	6.92529	14.8374	1.40119	11.5265	21.2554
Zfp729b	22.9417	10.8169	21.0347	14.9627	14.111	20.1089	19.2453	15.6692	8.44361	9.13918	5.03088	3.61443	3.20122	3.29633	0.225801	0.697646	2.40625	3.41258	0.10528	2.40936	11.3495	0.844738	2.36836	2.98771	2.74099	3.3035	3.29227	2.71465	10.212	3.54052	2.03973	8.20154	1.72302	2.22767	0.41167	2.96089	2.99884
Gm14326	22.8631	21.4575	15.7184	26.1716	27.2594	10.8369	37.6662	24.5931	13.8389	16.7227	12.2538	10.8446	10.9725	11.3162	1.45272	2.32117	15.589	13.9528	0	14.3609	18.3155	6.37836	22.9473	14.4662	12.3917	12.5066	8.51067	13.1862	14.8806	8.00378	28.7212	12.0876	5.81903	13.3478	0.578717	9.13763	26.667
Zfp369	22.8227	8.18543	28.0111	26.1007	30.3951	38.8369	13.5971	25.2108	28.1226	18.5794	11.0578	9.4875	8.845	7.67309	4.0126	3.97536	10.1386	7.63412	1.3545	9.09134	14.5463	5.89517	7.49141	5.01018	5.83988	8.24838	6.98817	6.05851	5.14663	5.03735	3.9132	2.99845	6.40711	5.35147	3.41855	12.5316	5.609
Zfp871	22.6087	12.6303	29.1932	46.2725	27.3203	30.9731	39.4105	29.2135	23.8601	23.9843	33.5807	33.2683	29.223	27.8204	2.33845	4.48049	7.91893	27.841	0.451502	6.95458	23.7524	6.42921	21.241	25.1674	26.1031	29.1257	20.2145	23.7953	15.4798	7.27175	19.6759	9.1812	14.8852	19.5787	1.46013	20.7493	14.5282
Etohi1	22.5937	13.1753	16.277	63.8812	44.5203	28.3776	181.849	49.0641	23.2839	44.2058	8.19587	7.96818	8.30076	8.08797	0.570623	1.89984	7.66737	8.89904	0	7.56521	38.0177	2.57376	15.1711	10.8768	8.16355	8.2273	8.56446	9.087	16.7459	6.02924	9.1124	14.2736	4.48698	9.07124	0.310835	6.15966	14.5936
Zfp61	22.5415	3.20292	14.5774	12.9313	16.1562	17.7968	7.36512	13.4898	13.5012	13.3274	30.3701	27.2543	25.0528	26.0657	5.60855	5.85776	17.567	34.4911	1.48911	18.9734	15.2441	8.69123	14.1669	16.3112	22.224	36.3017	5.88178	20.6644	6.3303	7.17257	13.6742	2.90226	8.98158	18.5945	14.9733	21.7038	13.622
Zfp263	22.525	25.1285	37.868	36.4845	36.016	39.7146	34.2853	31.9539	32.3018	19.1703	33.7074	32.6185	28.19	28.259	9.67654	9.28089	12.6022	32.592	4.65068	11.9156	35.066	9.31583	24.0845	27.4568	25.0631	30.8363	20.7488	26.3411	13.6037	14.1807	24.4742	14.9751	24.475	25.0089	14.4187	30.0168	23.3276
Zfp932	22.2543	31.6578	70.0664	31.9157	54.7267	60.7759	28.3966	60.9999	40.978	21.2161	19.2675	15.3533	14.1845	17.6869	1.12638	3.18649	32.1741	17.7402	1.68554	35.0693	17.8258	8.76881	11.6905	15.5716	16.0679	18.2335	11.8995	13.1818	17.3801	12.7395	14.99	19.6543	12.5328	16.0327	7.70588	17.9362	26.3883
Zfp317	21.4191	19.8167	23.3442	26.9114	12.898	21.8949	8.70384	11.6763	19.9026	84.223	23.2304	19.7681	16.9354	16.1656	5.12168	7.82398	15.2774	16.0511	0.42112	14.8098	11.219	8.89369	14.0053	12.9763	14.7277	16.9593	12.446	13.3166	9.63777	13.4778	7.00625	6.92579	8.47922	10.5339	13.9476	9.50113	14.01
Zfp850	21.1154	16.8337	14.4535	8.50667	5.97862	9.34237	3.13203	7.19025	8.4997	6.32345	5.53356	4.89839	4.07602	4.10345	0.157151	0.504154	1.44683	4.25255	0.225751	1.52235	5.7888	0.250561	2.16509	2.7368	2.92087	3.96194	2.7998	2.69284	2.28579	1.63733	0.886986	1.2637	1.44569	2.039	2.62084	2.50716	1.07738
Gm14406	20.6634	10.8907	0	0.11319	0	1.47409	0	0.0269292	0.0634969	0.958579	0.00767024	0.0215703	0.019534	0.0106717	0	0	0.185996	0.0387847	0	0.201716	0.348004	0.0556653	0.00566091	0.0262351	0.014546	0.0138064	0.00441375	0.0362599	0.134422	0.432503	0.067924	0	0.060207	0	0.0430495	0	0
Zkscan17	20.4085	33.5908	15.6863	68.3951	16.5862	14.5729	10.2177	14.041	50.2839	43.3934	16.572	14.348	12.754	12.2558	10.5815	9.35968	5.09303	17.8629	8.91167	5.81669	67.316	9.19769	14.3337	12.735	18.0124	20.778	10.5027	18.2004	14.475	12.3699	11.2917	7.35194	11.56	11.7849	99.2706	16.098	10.7312
B230307C23Rik	20.3543	25.7537	20.6604	28.647	43.4594	56.7322	40.3025	52.4349	24.8207	26.0949	15.6875	13.1596	12.7614	15.7392	0.654141	1.9158	3.64846	19.7847	0	10.9714	18.9943	1.35132	14.5725	28.1166	17.1041	17.1287	20.8786	14.9599	7.27493	7.41801	20.1931	17.1464	19.9309	19.4813	1.32545	25.8928	14.1894
Gm14419	19.7929	32.2741	5.47231	14.6977	3.65168	3.78497	1.85586	11.2211	7.77827	0.353217	6.23412	5.63615	5.5221	5.92819	0.145813	0.668581	10.5554	8.51691	0	8.59261	10.5014	3.00453	10.1451	6.93001	7.9565	7.77158	4.57464	8.55652	7.71097	8.23674	7.29694	2.30562	3.41742	6.84367	4.1923	5.57384	11.7918
Zfp945	18.8195	15.3261	17.7406	21.3763	16.757	23.3199	17.1697	15.9481	8.3914	2.52807	27.8795	23.5131	21.8809	23.3864	1.89628	3.43287	13.2498	34.67	0.692443	10.0188	11.198	7.97624	41.4671	30.2212	31.7456	35.3968	12.937	39.0259	15.9732	9.71182	47.3319	13.6194	18.4108	28.1517	2.0049	20.2283	38.3983
Zfp65	18.7409	11.0187	14.405	10.4772	11.5506	18.3364	13.2474	16.5353	8.09364	5.64404	7.26851	5.54426	4.70858	4.52475	0.481142	1.19452	3.27064	4.4396	0.466692	3.04007	7.89821	1.28919	3.17936	3.28238	3.79897	4.54135	3.56903	3.05222	12.2856	4.35513	2.98782	7.37343	1.91713	2.93768	1.92833	2.43846	4.11154
Zfp13	18.6914	0.0986279	0.255173	0.114232	1.05792	0.089339	0.0334806	0.304966	0.171192	0.136263	18.4923	18.2054	16.5764	15.5878	14.3845	7.00518	19.0425	12.391	0.466692	20.1129	0.0875214	28.4082	7.5965	7.21783	11.185	15.1755	3.95382	10.5925	27.4038	4.47327	6.12082	8.23448	3.98586	10.2416	63.838	2.03556	7.05304
Gm2004	18.4604	5.1955	5.24027	8.16898	3.29479	0.357356	0.181175	6.58663	4.53247	0.32567	0.739845	0.624277	0.543909	0.466217	0.0069435	0.075543	4.6856	1.07462	0	4.00769	11.4086	0.112187	1.57379	0.945973	1.50294	1.39948	1.05391	2.77233	4.33127	3.74152	0.441883	1.4506	0.236654	0.912263	0.325281	0.236214	2.07408
Zfp866	17.3728	17.402	22.8766	20.7762	23.4879	20.7039	26.0655	18.652	18.5255	18.592	30.0999	29.4151	25.5811	26.3203	7.07936	10.4603	14.1821	25.5068	1.8961	15.5241	12.2528	9.27028	16.9508	15.2615	18.6803	26.2357	15.4488	19.0885	17.3804	13.7182	10.7662	12.2743	15.3015	15.611	9.16853	21.7729	15.4156
Zfp26	17.3444	22.8232	47.7739	18.619	26.2269	40.9945	35.1478	32.9024	21.8993	65.3084	19.3057	15.7357	14.4348	13.7599	1.07601	2.67627	8.35923	17.3182	0.10528	9.10344	11.6752	4.65446	9.95678	10.7616	12.207	17.8355	8.8706	13.3253	12.544	10.3693	6.77793	5.87774	5.2924	11.059	3.03107	10.3156	8.87031
Gm5595 (Zfp975)	17.2126	1.39635	5.7267	5.54415	6.01014	5.61069	2.16587	5.08334	2.84769	0	3.91234	4.81863	4.23023	4.72923	0.362318	0.433657	2.43122	6.17785	0.10528	2.89089	4.50577	0.512768	5.84157	4.66713	4.59716	6.38677	3.40112	5.19275	8.12109	4.34854	3.76096	4.72958	1.35168	3.97065	0.455683	0.976204	3.73412
Gm20939	17.0498	5.16805	2.3632	4.66774	2.20621	2.89553	1.74158	3.32303	1.6892	2.44642	1.18604	1.06268	1.28206	1.4199	0.013887	0.0296931	0.472522	1.63873	0	0.455115	2.7115	0.452069	1.18715	2.67627	1.5257	1.70381	1.9394	1.45376	1.41754	1.00437	0.747792	3.27422	0.741663	1.72699	0.0288925	1.17326	1.72704
Zkscan3	16.9498	27.594	27.9491	34.0036	31.0367	31.1377	29.7555	31.4071	26.2157	23.8164	51.5423	44.1795	41.1722	42.5626	21.6703	22.3864	30.7038	55.7322	19.8336	31.5966	30.6697	24.2743	56.0482	46.0793	46.4057	61.2059	48.5408	46.9659	31.6136	26.6114	35.2731	38.3452	30.5615	39.1367	11.7477	33.3819	45.7207
Gm13212	16.7581	3.10134	17.4404	0.883999	15.6365	19.3316	44.1909	19.7523	11.051	24.0651	0.207951	0.26136	0.292514	0.543499	0.0484084	0.241573	0.0856976	1.04388	0.436311	0.107805	0.499211	0.135923	3.97217	3.13319	2.14279	1.57907	2.97271	0.827041	10.9152	0.937504	1.85315	4.86709	3.011	1.31666	0.216501	5.78159	1.16966
Zfp931	16.6431	10.8733	20.4382	1.87332	12.238	19.2938	15.0268	14.302	12.757	0.0617813	10.9411	10.5511	10.4331	10.3458	0.45376	1.14504	11.0361	13.878	0.752151	10.7117	0.885571	2.71733	12.3754	13.2337	12.0314	11.4349	8.25639	12.1933	16.0783	7.14783	10.3321	7.27735	2.62081	11.2422	0.311221	5.56506	13.2921
Zfp74	15.2988	4.2457	7.78337	15.1743	8.97075	8.89737	5.58862	12.2015	11.8714	5.37294	9.47268	10.7574	9.39273	9.43	3.65311	1.35226	8.49044	7.94214	5.52119	8.2259	25.6263	3.89101	6.64773	5.23925	5.61026	8.67935	3.49815	6.68311	8.21987	4.98399	5.6727	1.88606	4.23392	6.53574	0.715041	6.43841	5.71511
Zfp473	15.2728	11.2995	2.05001	2.47287	2.94799	2.71459	1.90342	1.4165	1.32035	1.0383	1.34397	1.30601	1.21516	1.07498	0.273229	0.782069	0.270861	1.7003	1.27961	0.403222	2.00311	0.123553	0.613042	1.74733	1.2838	1.68542	1.75706	1.02137	0.855681	11.4935	0.189552	0.338211	0.540725	1.10628	2.2162	1.13283	0.331687
Zkscan5	14.9655	6.37786	5.80627	8.10575	7.27968	6.35643	3.68204	5.19841	6.76683	10.7161	12.8726	12.5437	10.5439	10.7536	4.84794	6.35288	6.7452	12.6126	3.13013	6.55256	6.77414	7.74286	9.83101	7.8583	9.45972	12.7076	8.13559	8.53986	6.19828	8.63291	9.95512	6.39002	5.12947	7.2427	11.1679	6.22779	6.89294
Gm13235	14.928	0.0313022	0	1.08003	0	0	0	0.085267	0.00846626	0.0201505	0.025895	0.0152842	0.0129444	0.0319527	0	0	0.272881	0.00510906	0	0.47081	0.429085	0	0.00199948	0	0.00167244	0.00269026	0.00923704	0	0	0.0463529	0	0	0	0	0.0436279	0.00897785	0.00315539
2610044O15Rik8	14.9278	16.052	24.0808	11.232	16.1171	21.0945	13.4944	17.6086	11.8333	13.2282	19.3128	19.5895	15.7407	17.2456	0.665478	3.6365	11.5128	19.3133	1.33931	10.7092	7.93799	5.07432	18.4804	16.4161	17.0416	18.1348	11.8576	16.1131	13.7926	10.8655	39.396	13.6222	10.5491	14.7437	1.68164	18.0911	22.2113
9830147E19Rik	14.7558	0.0203689	8.61161	4.01513	5.80566	9.46436	0.815179	6.68981	5.9278	0	1.98716	1.5986	1.53794	1.59111	0.240669	0.345791	0.986881	2.04546	0.346222	1.21778	1.91281	0.30723	1.69213	1.90811	2.51958	2.48411	2.04994	2.61454	4.39849	2.72561	0.937218	3.53461	0.720352	2.09219	0.636213	0.565501	1.89114
Gm14443	14.7374	3.42743	0.302602	10.5233	0.096715	1.02952	0.053569	0.443558	0.765971	0.60573	0.867762	0.785814	0.608353	0.743704	0.0823414	0.0545348	2.75651	0.906002	0	2.53261	5.93214	0.204534	0.438342	0.382563	0.616285	0.869427	0.225782	0.45941	0.575979	1.69568	0.419883	0.420335	0.245773	0.532867	0.434544	0.14367	0.691687
Zfp958	14.6896	29.1966	14.3183	13.746	14.3342	12.9045	17.2463	21.3557	10.5975	12.1681	12.9256	11.6851	10.5298	12.1941	0.253771	0.622731	4.78407	11.534	0.21056	4.4755	10.4353	0.870054	9.27671	10.2294	10.4013	10.3635	8.55266	9.38464	17.4673	7.13887	10.3361	13.3127	4.8539	8.47872	0.852232	7.34095	8.9184
Zfp777	14.639	12.5508	23.2392	58.0197	25.006	18.4838	7.28194	15.5306	43.3017	22.6813	9.82462	10.2552	10.1152	8.62481	29.1906	18.0911	12.9286	6.67011	21.251	15.6862	93.1416	16.5204	4.9051	5.38898	9.63821	9.1662	6.8885	8.89562	21.7429	11.8174	4.14316	19.2995	18.4839	8.43868	5.16618	24.3321	7.25627
Zfp951	14.5753	0.101572	9.23876	0.451422	7.09265	11.4888	6.64516	8.0683	4.22041	2.94551	2.49815	2.31004	2.45492	2.89026	0.0960322	0.51808	1.50891	2.27451	0	1.5193	0.417232	1.06222	1.76011	2.61614	2.39861	2.40204	1.89525	2.30207	5.27631	9.03303	1.97548	2.45263	1.26144	1.76131	3.11714	2.94896	3.65357
Zfp868	14.4914	12.763	17.3953	26.2555	14.6988	18.9292	21.6212	21.4263	20.9392	12.5662	28.1956	27.4109	24.2255	25.2101	3.26666	7.34922	9.43632	20.2869	3.34069	9.62611	16.0365	5.38412	13.7898	14.2038	15.9791	20.1519	11.7734	15.7153	13.883	14.5522	11.0456	15.0301	9.77695	13.0507	5.85217	14.8429	10.4137
Gm14393	14.3769	3.7088	0	5.83885	0	0	0.38546	0.207883	0	1.42901	0.570158	0.511106	0.414072	0.347507	0	0	0.756456	0.723314	0	0.361508	2.41484	0.0763757	0.973047	0.695408	0.518205	0.394274	0.301542	0.83803	0.415485	0.633117	1.01365	0.536972	0.365786	0.833693	0	0.375641	0.800045
Gm14305	14.161	26.2047	8.28746	17.5055	17.4498	15.224	10.3938	19.9642	10.475	1.32842	28.1115	25.6151	25.015	25.7199	0.877196	2.4315	35.0499	25.2126	1.20365	30.3925	11.4587	5.6873	22.6456	20.1058	19.0926	21.4768	10.2142	20.4361	25.1479	12.3598	26.6614	15.0378	7.18112	18.4111	0.982248	15.9235	28.2396
Zfp345	13.8848	10.903	0.379819	9.60808	0.115516	0.112381	0.0738717	0.401061	0.147414	2.74869	0.0124423	0.0461424	0.0513253	0.0632403	0	0	0.00640938	0.0316655	0	0	4.5614	0	0.0823992	0.0288138	0.10246	0.0711526	0.0955978	0.0704814	1.57232	2.39947	0.0467605	0	0.00776598	0.0502915	0.0360674	0.145837	0.0654201
Zfp1	13.6287	11.7659	8.54654	11.5347	14.1508	14.7183	6.71333	13.6023	9.78134	9.93385	19.1226	17.0931	15.4997	16.3011	3.41856	5.10636	16.6118	16.8392	2.36384	16.3587	8.69	10.6447	13.3885	12.5022	13.585	17.1897	9.32316	12.3657	5.87248	14.9331	13.5566	3.91861	8.56266	12.3311	4.65751	16.4484	10.8195
Zfp59	13.4531	5.84342	3.8958	5.42499	3.63596	7.53721	2.42336	4.85406	4.58059	7.30183	7.32113	6.77101	6.02803	5.97319	0.560933	1.15634	2.23735	6.32482	0	2.3253	3.43545	1.35793	4.5874	4.69735	4.2706	5.94297	2.80999	4.77621	2.1066	3.04739	3.36893	1.96363	1.50673	3.61183	2.92666	2.22991	3.0658
Zfp955a	13.3092	11.352	14.7095	19.8743	14.2439	15.5248	10.9517	12.3318	9.82672	13.2811	16.9392	15.4792	14.0811	14.9291	0.280957	0.585133	3.28097	13.3395	0.5264	3.20412	11.3734	1.00122	12.4419	9.77831	10.3708	11.9427	7.00401	11.0395	10.5375	4.93105	9.0835	8.27964	3.27272	8.76871	1.63989	10.1322	6.53827
Zfp941	13.291	0.263945	1.83404	0.0408903	1.14613	2.12385	0.150302	1.05635	1.46252	0.0273106	8.67357	16.4824	14.7257	15.3902	0.20399	0.253896	15.0837	1.86854	0	14.3748	0.100471	0.321327	0.769028	1.46719	1.14685	1.54304	0.682104	0.393324	0.277931	0.247957	0.162282	0.162023	0.223012	1.10283	2.30957	0.346847	0.787647
Zfp617	13.2843	19.2756	10.8325	22.3187	11.0308	12.1992	19.7472	16.3835	12.9552	17.3384	23.5416	24.4839	22.3199	23.6512	2.24556	5.44969	14.0904	19.9231	4.25888	14.9039	22.3533	4.62268	25.5516	16.8531	15.7361	19.6234	15.3421	14.3425	21.3186	11.669	19.2884	41.5502	6.66872	14.1178	2.5461	8.57492	15.4298
Zfp566	13.0876	6.30379	4.60292	3.70812	8.37564	5.67918	2.74352	8.08451	7.43736	8.76318	11.8388	11.2636	9.57252	10.5917	1.53145	1.76292	4.54842	10.8476	0	4.53324	2.76624	2.74003	5.71046	5.14957	8.10829	12.0451	3.37518	5.4374	2.03573	2.37908	7.08254	1.20303	4.129	4.85975	0.764205	7.37822	3.73777
Zfp819	12.9846	0.0170112	0.0368454	0.0067527	0.613541	0	0	1.39902	0.0150544	0.36095	0.425086	0.372691	0.392861	0.239579	0.0271856	0.169668	0.119526	0.310172	0.240942	0.086963	0.00249387	0.115641	0.0318814	0.0271216	0.0803704	0.294299	0.0455713	0.234608	0.161462	0.0550054	0.033962	0.0996053	0.0607285	0.0431673	12.6192	0.0610155	0.0267595
Gm4724	12.5712	10.5508	7.51135	10.2277	7.05877	6.86808	7.63924	9.07301	8.99817	5.56227	11.241	11.3644	13.2863	14.4536	2.58601	4.54865	23.7978	9.8634	0	21.1558	4.17767	6.92526	9.32254	8.24239	10.1363	10.8912	5.89147	9.16356	11.4994	8.44853	10.7561	5.64565	4.17511	8.97989	3.18728	9.83788	22.3719
Zfp157	12.3236	12.0267	12.6638	16.0752	16.0102	15.468	12.5825	13.0847	9.19502	8.4994	44.708	43.6912	37.3469	41.0642	1.99847	3.34457	11.6052	33.0999	0.225751	13.8905	6.82867	5.16187	18.9499	20.6318	22.9739	31.9543	8.88167	20.7706	10.9268	9.19984	14.3772	6.48655	10.4438	17.6331	3.46118	13.8294	9.13972
Gm14288	12.2984	7.53555	7.47999	4.31609	6.80487	8.59606	7.30309	9.57872	3.5365	0.743232	2.28155	1.48036	1.66905	1.73978	0.39782	1.32581	4.31956	2.0462	0	4.73526	3.07751	2.23935	4.139	3.06336	2.35837	2.8139	2.93786	2.30299	2.23124	3.92834	2.07465	1.9409	1.96532	2.03345	0.311221	1.57452	4.03679
Zfp707	12.2892	7.23352	6.11162	5.12737	5.33344	6.20285	2.26606	3.66645	8.54656	13.7239	16.9482	15.5321	14.5245	15.4096	31.8813	17.4306	12.7127	13.4398	7.69072	11.6707	14.448	10.9475	10.5457	15.5966	14.4982	15.1333	18.4323	15.4801	13.0461	9.74952	10.5079	14.1528	15.8362	18.7391	7.44934	28.3964	13.9475
Zfp101	11.857	15.2286	23.1384	43.2194	19.8381	30.528	35.2315	25.1069	21.6054	11.3543	15.1233	12.9233	10.9483	11.8494	1.58081	3.9889	7.73613	17.4522	1.47498	6.95535	20.2693	2.94624	7.82794	10.0773	12.6003	22.2511	16.3725	13.2225	7.45382	11.9593	6.01885	11.6433	9.6705	9.66643	0.970115	14.8176	7.06537
Zfp87	11.6345	18.4997	14.1756	21.2146	18.9795	21.894	31.0209	21.5888	10.5834	28.9381	25.6963	24.748	22.8034	24.4339	14.2172	23.8562	19.9463	18.8107	3.73037	20.2499	11.5873	35.8861	19.4071	20.0233	24.0708	18.6415	17.9979	22.5648	19.7165	10.6313	16.3955	18.5276	20.372	18.6981	92.0011	41.3538	26.5821
Zfp738	11.5941	11.0232	21.0998	12.3501	20.4294	22.6343	21.5404	16.5938	10.2125	2.37092	10.0927	9.24	8.04329	8.49308	0.886886	1.66307	5.81837	8.19753	0	5.82409	8.91937	2.75048	5.49534	6.29496	6.076	8.12506	4.41927	5.83243	9.59039	6.11774	4.51222	6.10552	3.11714	5.57037	1.30199	4.78797	5.54024
Zfp715	11.3313	15.2304	23.4477	13.1134	16.7638	19.2709	22.502	22.945	10.4677	11.1221	14.2886	13.8123	12.1177	12.1081	3.03004	3.87623	10.715	10.8268	0.541591	11.5515	13.6142	5.5852	10.7039	8.4388	8.99205	11.0171	10.5037	10.2692	9.4061	10.7549	13.6374	9.71874	6.71826	7.60075	8.63119	7.79603	8.79028
Zfp354c	11.0872	1.8032	1.77602	0.0142537	1.05728	4.64174	0.13276	0.768699	4.88476	4.33686	36.5898	37.7439	33.7791	35.334	1.12979	0.523127	12.3145	34.1635	0.94752	13.4537	0.00447582	1.37376	12.5483	12.932	15.1764	37.9971	2.46205	13.8591	9.45993	5.25509	10.4084	1.13329	3.58043	14.217	2.24374	6.359	8.74587
Zfp942	10.8211	8.24018	25.8332	39.7179	16.4564	21.9359	23.1253	23.7291	14.3497	9.51582	17.203	14.5792	13.54	14.4617	1.67272	2.11089	6.46715	18.1311	0.646871	7.59775	20.3922	2.36722	11.9982	18.4572	13.6012	17.105	14.4161	11.9071	18.1807	10.437	10.6462	36.815	8.74961	13.0559	2.93615	13.8673	9.02356
Zfp60	10.3074	9.38124	10.711	8.48637	11.9354	10.0709	4.90551	7.97015	6.15014	8.75793	66.9911	66.053	56.6923	61.1462	1.07209	1.72958	11.6514	34.6302	0.225751	12.7245	6.75335	3.14047	17.14	17.7283	20.9937	28.4445	8.08686	20.0308	11.796	5.28357	12.559	4.1905	5.00851	16.3417	9.92251	7.95578	8.39333
Gm15446	10.2793	11.8324	150.958	27.2393	57.7141	91.8006	18.6182	41.9855	21.3652	36.5609	1.56263	0.760171	0.613898	0.433231	1.0124	1.80411	0.0524629	0.581007	0.225751	0.0882209	11.7723	1.8648	0.603874	0.554795	2.82157	0.596716	0.738613	0.776258	21.3607	0.0619893	0.460537	11.1408	1.61804	0.631288	11.4557	2.29916	0.490439
Zkscan8	10.277	9.15292	11.1833	18.9702	8.64787	14.5838	6.64667	9.62101	11.9161	4.34232	5.20366	4.74409	4.48724	4.44349	1.68743	3.17839	4.73932	5.82167	1.79187	5.55634	14.1617	5.81822	5.24406	3.90777	4.98207	7.03695	4.2799	4.96127	12.7962	4.42988	3.11422	4.44091	3.01086	4.13289	1.894	4.25339	5.19111
Zfp560	10.0286	19.4367	3.70961	13.3983	15.333	4.77646	6.15846	14.3809	11.1171	40.8156	35.3128	27.8207	25.669	25.1798	1.67974	4.4764	14.4718	23.7233	1.24922	12.7286	7.90786	10.2327	30.18	26.5109	24.7801	22.9343	17.415	26.0286	6.06299	10.4703	42.2283	5.14922	17.9819	24.1872	29.4378	32.0087	31.1987
4930522L14Rik	9.93827	19.6352	12.9805	16.8541	13.1165	15.2885	17.1896	17.4017	7.61291	7.0577	4.32041	3.6175	3.40599	3.74638	1.30287	3.78356	1.2793	6.41969	0	1.59648	7.56662	3.11757	4.45543	10.9769	8.19709	7.07124	7.24364	7.57285	8.82653	10.7359	5.31777	5.52833	6.78272	8.84262	1.09112	10.7247	9.40873
Gm14296	9.88357	12.5505	8.32899	10.9515	9.50718	11.3661	3.35437	10.6639	11.7151	11.3478	9.5858	7.7719	7.65809	6.93486	0.687289	1.3133	17.2038	8.22632	0.10528	16.0271	9.58605	2.49739	8.0533	7.37621	6.40484	8.51343	7.92961	6.92221	9.48981	5.963	6.25491	6.12956	2.3681	6.65483	0.476629	3.351	9.29631
Gm4723	9.78502	5.84307	9.64445	8.53394	8.03488	9.3746	4.11113	5.81379	5.4956	5.81086	4.08045	3.48733	3.33085	3.85459	0.475963	1.01413	2.23431	4.17116	0.5264	2.84917	4.40836	2.19938	5.85741	4.4229	4.03209	3.76742	3.11515	4.05689	4.58105	2.76692	3.37909	3.56956	1.77282	5.13754	0.485829	3.66404	6.60472
Zfp788	9.43441	9.09518	8.39015	9.92507	14.1242	12.2603	7.82523	9.09461	7.50022	7.1612	17.1138	15.8752	13.9879	16.0621	0.356747	0.75844	11.9698	10.187	0	13.5307	5.74562	1.97139	5.87962	6.82986	7.85756	9.88546	4.36142	6.91692	9.74027	4.48192	5.30711	8.81377	3.14778	6.22252	2.53623	4.52269	9.31104
Zfp729a	9.39704	9.15255	14.5363	13.3739	13.0547	17.0124	16.3269	11.253	6.32249	4.63378	4.34025	3.29169	2.98383	2.9095	0.438696	1.01617	2.6624	3.23032	0.21056	2.41672	8.69552	1.03388	2.18734	2.78293	2.6327	3.2175	3.02168	2.69026	8.57323	4.13903	1.57714	6.92051	1.96891	2.10977	0.462569	3.30122	2.90908
3300002I08Rik	9.32499	5.06415	6.8003	0.184942	3.22983	4.74918	6.29984	3.25246	1.46334	0.0214268	10.0676	9.31495	9.2591	10.3423	0.983193	1.8338	2.50883	6.45819	0	2.86495	0.31708	2.46603	4.21081	4.3738	5.70659	6.59706	2.14703	4.86284	4.08388	2.09512	3.76631	6.12806	1.15306	4.12686	1.38838	2.80432	3.611
D3Ertd254e	8.95246	4.33089	4.92708	7.30619	4.22426	6.16977	3.67828	5.52945	4.18908	4.81858	9.18407	9.63441	8.84756	9.01228	0.643079	0.887305	4.03184	6.47947	0.346222	3.90536	4.30823	1.74843	4.06117	4.14024	4.80739	6.80521	2.05882	4.97503	5.73969	2.08733	3.39813	1.77991	1.49165	4.04741	0.505618	2.75812	3.39376
Zfp599	8.93324	2.84887	10.185	1.9233	4.20603	9.5573	0.884208	6.78515	5.08823	13.974	7.08936	6.41424	4.65003	4.35221	0.402606	0.889536	1.35365	4.89305	0	1.03628	0.794508	0.263935	3.56905	3.29412	3.02344	5.8686	2.26943	2.91421	0.64665	1.49772	0.288092	1.68204	1.40919	2.22584	0.0432423	3.99032	0.506505
Zkscan1	8.90225	12.2597	30.1869	27.2742	21.1158	34.99	16.3012	24.6837	27.7032	16.0007	23.1069	22.183	19.0536	19.8143	4.72072	5.83636	10.2265	18.9264	0.451502	10.5773	18.7523	6.96325	11.0157	12.425	15.6236	17.6519	11.2486	11.9377	13.2507	8.12989	6.80114	8.19686	4.882	10.5063	4.70432	6.76173	9.0884
AI987944	8.82383	11.1746	13.4552	12.231	13.8143	15.0904	14.0205	12.402	6.26599	1.15179	4.71414	4.28599	4.23079	4.36365	1.5282	3.23884	4.26164	5.66383	0	3.98799	10.3687	2.40836	7.06358	7.67675	6.88341	5.40005	8.18079	6.48346	11.0936	4.82246	7.90229	10.2423	5.02029	5.91241	13.0692	6.51207	8.53389
Zfp426	8.6677	18.5025	19.5021	20.9907	19.0762	21.6603	22.5116	21.4847	13.359	49.1992	24.9098	23.8098	22.3927	22.4209	3.49557	5.15862	12.647	17.9307	6.12776	12.7482	26.8399	7.37586	12.2694	13.4033	13.5698	16.0201	12.2716	15.2955	16.249	12.3634	9.35879	14.4325	9.00685	11.6523	11.5437	12.0574	13.5917
Zfp120	8.48903	13.6461	19.7126	14.745	14.1546	16.5856	28.7214	12.8384	8.35231	10.0677	7.4416	6.72949	5.72685	6.59992	1.64232	1.27128	3.03237	5.05669	0.120471	3.18355	9.37265	2.21289	4.9868	6.01344	5.67325	4.87453	5.75246	6.84194	9.33443	2.85521	7.74041	13.336	4.40914	5.59352	0.2961	5.22577	5.61448
Zfp760	8.41384	2.68601	10.0372	11.4751	5.54639	10.5249	6.15975	6.54134	5.41019	3.40613	13.4397	11.1572	9.34841	9.30381	0.376989	1.34107	4.058	12.8798	0.782533	4.66494	7.13043	1.72659	6.03228	6.1857	8.48383	12.5776	7.48222	8.16981	7.01222	4.03137	3.80567	6.07494	3.42678	5.81902	0.419134	1.90794	5.02027
Zfp212	8.33236	6.4843	7.99543	14.017	9.48755	10.0515	8.54699	6.82471	20.0578	11.6957	13.9236	12.7934	11.5873	10.4948	11.5224	11.3507	7.78681	13.4124	23.8233	7.94878	24.7025	9.3308	8.73465	10.7859	12.2679	14.0488	10.7186	14.5403	13.0373	9.62087	10.3847	6.90187	14.185	9.8789	14.9462	23.1806	11.4157
Zfp956	8.31718	11.588	7.52349	7.52854	6.45603	6.69216	1.48427	5.58577	19.5416	12.1783	13.1985	12.7463	12.5401	11.6974	13.4317	13.6934	20.2835	8.48621	11.1042	21.3323	10.8466	13.4473	3.02	8.1677	6.97576	11.3244	7.60147	7.04614	17.4354	10.2339	4.69065	9.44295	20.9142	7.22431	82.4968	25.6089	7.98701
Zfp12	8.18225	16.8137	17.5274	13.8612	8.36158	20.319	3.98971	6.73321	11.2139	21.2068	19.3369	16.2744	15.1904	15.7547	8.1984	6.26857	15.6082	15.3932	0.451502	14.5665	9.91135	8.80313	8.64978	7.58625	11.0818	16.7959	6.69369	11.2326	15.2077	9.42814	7.01232	4.41877	10.6839	8.51869	7.64596	17.7322	8.62949
Zfp160	8.14443	10.6245	14.2983	12.2833	13.2553	12.7734	11.947	13.3368	12.5009	6.20173	9.63444	8.6783	7.41656	8.04	0.577174	1.467	7.91619	8.28171	0.225751	8.24315	6.4266	1.97052	5.6134	5.77306	5.88159	8.84847	5.80564	5.53147	7.84519	5.80446	4.24099	13.7599	3.55762	5.25268	0.730644	4.98346	7.70956
Zfp940	8.1173	16.2958	5.74238	4.42743	4.82147	5.02504	1.4278	3.54005	4.39471	10.4195	9.94228	9.60198	8.01341	8.32379	0.123414	0.41527	10.7195	5.31048	0.120471	7.8411	4.99593	0.272851	2.0299	3.03611	3.63311	5.46909	1.58581	3.21228	1.34175	1.00477	0.97118	0.486543	1.23426	2.64469	1.10052	2.72086	0.991774
Zfp597	8.08182	16.2313	8.05618	15.4397	8.96481	13.2667	14.9621	9.45586	8.89319	13.0724	11.055	12.5562	9.58822	8.19006	2.21518	2.64314	8.05501	4.62995	1.20471	7.41887	11.6837	2.5798	5.6099	3.79308	3.68238	4.56318	5.8026	4.96066	5.45725	11.7758	4.76313	5.26416	4.58851	4.12208	16.1407	6.16261	5.07757
Gm13248	7.91671	7.70397	21.1323	9.09264	32.8413	22.1347	54.7229	52.1795	27.3769	0.454496	1.30732	2.76021	2.12697	2.34318	0.27421	0.819624	1.26802	1.70293	0.120471	1.64171	5.41066	3.85163	5.079	4.62338	1.94962	2.28977	3.97777	1.21147	6.94728	4.81826	0.684887	2.08461	2.44642	1.22785	26.9355	2.16941	3.90922
Zfp719	7.90054	8.27596	6.52711	4.56362	8.22198	9.16383	9.69611	9.30634	3.33765	5.62145	10.9517	10.3004	9.59885	9.90388	0.769238	1.85277	5.24817	10.9821	0	5.6128	3.4986	3.1655	6.69837	7.27949	7.4769	10.514	3.81305	8.28711	7.53322	3.91734	5.33751	4.30424	1.98206	6.77072	2.12591	4.17488	6.19329
Zfp459	7.86641	0.188565	1.34172	0.0138795	0.433746	0.891906	0.45547	0.367548	0.739906	0	0.46016	0.341865	0.274217	0.216321	0.266482	0.647963	1.5177	0.357722	0	0.878855	0.00249387	0.317297	0.161046	0.810486	0.382907	0.474924	0.151709	0.414986	0.612686	0.496036	0.123175	1.10503	0.322771	0.468794	0.115666	0.756467	0.661843
Gm3604	7.85311	6.43716	9.7985	3.11642	11.7211	6.98534	7.8136	10.8541	4.81052	0.221971	1.80008	2.03649	1.60291	2.31911	0.0345214	0.190872	0.886945	3.15229	0.225751	0.7956	2.33823	0.152176	3.26606	3.83701	4.17016	3.26421	3.92157	3.3741	4.42439	4.0949	1.77518	2.40676	2.38708	2.56012	0.2896	2.82727	3.3415
Zfp825	7.85051	16.9938	10.9383	9.83854	8.9462	8.12165	21.9086	14.49	7.43502	6.932	13.8119	13.801	12.7947	14.1504	0.426182	1.01719	4.43706	19.0594	0.361412	4.24462	6.46221	0.959804	15.982	14.5911	17.6974	19.0311	15.3712	16.4389	12.0327	5.83004	19.3751	22.8476	11.6904	13.2468	0.470419	9.55801	11.4632
Zfp935	7.71199	8.38334	7.92409	16.4901	11.1519	6.62084	16.2998	15.2771	6.85249	4.38093	10.0176	11.1196	10.0542	11.2442	0.239296	0.320949	3.08317	11.4692	0	3.00198	9.38206	0.636897	8.92572	8.03826	8.65408	11.3687	4.75108	8.77304	14.3833	7.67662	9.22328	13.5243	3.42153	8.12715	0.773886	4.30252	8.7217
Rbak	7.67525	4.36822	4.96393	11.2426	7.74633	8.85913	5.0423	5.85314	5.28181	8.01599	9.24635	7.93567	7.20982	8.26665	3.20543	3.93848	6.79967	8.80389	0.331031	6.91438	8.08564	4.2093	6.12845	4.74267	6.299	10.1919	3.40853	7.14718	5.44023	4.9266	4.8894	2.94325	4.60167	5.56923	1.8209	6.23451	7.53128
Gm6710	7.49639	17.7641	6.15042	11.6077	12.8002	5.32691	4.02112	13.4705	7.98828	2.83706	22.228	19.8298	18.2705	20.2039	0.053979	0.235314	6.04129	17.0487	0	5.49732	7.01581	3.46786	14.8565	13.359	14.9132	14.2012	7.04874	14.0849	9.12384	4.56118	13.6777	8.22635	5.0748	13.6413	0.640303	7.60728	15.767
Zfp746	7.49379	15.0559	16.0132	16.5683	13.6772	16.8898	17.8474	17.5087	26.0975	14.37	14.0964	13.3088	12.5118	12.7837	25.9976	16.4586	14.087	15.3374	8.30721	15.701	39.4636	12.4075	8.39217	9.08785	12.3876	17.7259	9.53411	14.8386	23.8971	12.0719	7.60552	14.9192	22.4153	9.88604	12.6845	26.5944	12.089
Zfp68	7.38375	24.5405	58.5574	33.1914	36.1696	69.9678	44.8827	44.0578	25.553	18.9538	58.8748	48.168	44.4409	47.7161	4.37049	6.22855	13.8172	48.6555	1.3697	15.6361	12.2015	7.00975	37.1744	36.5437	35.9514	48.5795	21.5895	43.6203	27.5747	11.0335	38.5543	17.5377	15.6736	34.6242	2.49183	29.2028	29.2301
Zfp213	7.36533	11.9396	7.88176	6.67658	6.63334	6.72439	2.84348	5.02118	12.0961	4.03717	15.1192	13.2787	12.4672	13.0031	19.1677	16.1566	5.80704	15.5443	5.98999	5.5526	12.5676	18.833	14.0836	13.6528	16.3919	16.7795	11.6364	15.485	19.885	8.79508	9.54289	10.2008	17.9178	13.6444	4.55822	18.7258	8.22218
Zfp606	7.30604	6.00261	11.6713	14.707	10.1327	14.9332	5.54394	10.7382	5.06858	3.73764	33.5228	34.5607	27.5739	26.7267	3.54597	2.36018	4.96388	22.7397	0.722825	5.95011	16.1764	3.43332	15.2684	11.8058	15.525	20.915	6.20642	14.3822	15.5194	4.36798	10.9548	6.9006	4.91991	11.1302	1.45344	10.2223	6.64027
Zfp251	7.27739	13.89	8.78133	17.9391	6.51813	6.03731	3.23142	5.68023	10.1034	40.2846	31.2809	26.7498	26.1756	25.0892	5.8205	3.35514	19.1225	21.9878	2.94995	18.0181	30.4758	4.22713	15.6164	11.495	13.3053	21.7774	8.46842	13.5763	12.6486	6.26014	14.8181	2.44213	10.3074	10.4274	8.42158	16.924	12.1074
Zfp605	7.23049	5.78695	11.4746	5.70817	6.32855	10.5924	4.84159	6.33326	5.33623	4.9737	10.8864	9.66148	8.28139	8.13388	0.171234	0.534042	4.76882	3.99696	0.331031	5.26087	4.59658	1.86337	2.44729	2.83641	3.23964	3.38519	2.23065	2.61344	3.60553	3.71518	2.41544	2.13684	2.13789	2.37856	0.245972	2.85617	2.77469
Zfp111	7.13977	0	15.758	0.638418	17.3545	10.8058	7.25911	14.1489	3.47131	0	5.75563	4.87864	4.26823	4.64971	1.73796	2.36945	2.91978	8.19185	0.10528	2.85277	2.05278	3.09819	5.9348	6.32351	6.48318	8.41334	3.12552	7.32641	3.68476	3.65638	3.27604	1.78904	1.68526	6.245	0.779615	1.64103	4.93299
Zfp949	6.95858	9.67809	9.03729	11.0956	9.08104	10.7258	5.96907	9.50942	7.11367	7.95797	9.7895	10.9946	11.2789	11.6404	2.25754	4.46575	13.1687	8.44548	14.5848	12.1128	8.11132	5.41811	7.24794	6.34467	7.13431	8.7543	10.6915	8.14019	5.31229	5.79825	8.05255	5.70955	9.34345	7.32284	18.6362	8.02848	8.66214
Gm2026	6.80218	16.0509	6.03203	9.77286	18.8736	7.08012	9.74138	10.7117	7.56512	8.0083	20.6654	17.3633	16.146	17.3324	0	0.346419	11.1773	21.7415	0.31584	9.73099	7.8617	0.0865905	16.9657	15.4017	14.8987	18.9988	7.5297	15.7205	10.1571	5.90909	16.5579	5.16238	4.3816	14.4652	0	5.16145	13.0547
Zfp286	6.72942	0	3.85935	0.289974	3.98462	6.42846	0.355067	6.19753	1.74067	0.0302258	22.2679	20.7367	17.8105	18.7527	0.62519	0.513229	14.5711	22.577	0.10528	12.2743	0.0238504	0.816558	8.73125	9.79193	10.433	22.3844	2.2895	9.1929	1.89083	1.59698	7.07186	0.342559	1.99717	9.15983	6.17192	10.7934	4.97845
Zfp948	6.65459	1.33829	3.37487	11.6306	2.85803	2.10435	2.7743	3.57382	1.98686	4.23869	13.2095	12.6006	11.6692	12.6931	0.970541	2.38905	7.27057	12.8635	2.60373	7.4827	8.39836	1.62144	12.5687	17.6412	12.2097	12.8643	9.20663	12.9386	4.88318	41.8131	10.5877	12.3973	5.11112	12.1247	0.541589	1.30065	10.9461
Zfp169	6.64551	6.42548	10.5495	12.9128	13.3249	12.3549	10.4402	9.93659	8.06781	10.9161	6.62849	5.87929	5.41976	3.88822	9.66224	10.1177	9.82171	3.98995	0.225751	8.59999	8.50122	7.49013	3.41249	3.02744	3.26574	4.87678	4.0227	4.11417	5.37675	2.06264	1.05358	9.40718	9.58403	3.15944	14.9335	20.7662	4.77607
Zfp472	6.60132	20.8805	14.6879	6.78086	12.5164	11.0084	17.656	19.3105	11.1004	12.081	7.73331	6.63245	5.61703	6.30432	0.391857	2.58016	2.19924	9.01319	0.767342	2.45104	4.23962	1.387	5.28993	8.8385	6.80631	8.43566	7.62659	7.19296	3.85631	4.49783	4.78812	6.52627	5.41202	6.97884	0.816164	10.4227	5.07766
Zfp870	6.52954	4.1704	2.36594	1.86459	2.13522	3.61229	2.85848	2.71985	2.6788	0	4.73513	4.64687	4.02894	4.39876	0.677992	1.3951	3.38815	4.57444	0.120471	3.31839	1.62924	1.2633	4.08755	3.8172	3.47929	4.60186	2.39671	3.89553	2.22988	2.11999	4.05944	3.03222	1.54454	2.70307	0.324896	0.773051	3.16514
Zfp944	6.46702	5.96861	11.172	14.9546	12.5477	10.8324	19.8891	15.4748	12.2214	5.68218	12.3595	9.89889	8.75962	8.91712	4.2721	3.33855	5.30573	11.5229	1.26442	5.89216	9.60443	2.17218	8.0601	10.545	8.91632	11.0834	9.75127	8.15941	9.77767	5.75891	9.13457	20.4922	7.8864	8.28319	3.67719	11.0392	7.57808
Zfp748	6.46693	13.7677	11.923	11.1937	11.181	18.9002	18.9714	16.0537	7.87408	6.41842	13.051	12.9631	11.2359	11.418	2.83723	2.25592	3.74638	12.5076	0.331031	3.58426	6.21214	2.313	7.9365	9.50936	9.77836	12.238	8.05186	10.1323	12.1679	7.92442	4.3931	8.42606	4.19199	8.04234	2.57095	10.3921	5.35609
Zfp846	6.41384	3.90473	6.00578	7.16649	5.50639	4.52293	10.3057	7.74915	5.09851	9.20311	16.4026	16.36	14.5304	14.0297	1.01352	1.90915	7.02391	8.63195	1.02347	7.90168	4.95728	2.64208	5.39092	5.88098	5.5715	8.35744	3.23244	6.62287	5.42111	4.7927	4.28105	5.62906	2.01848	5.40407	2.30499	7.28667	4.9159
C030039L03Rik	6.36021	1.22971	0.62833	2.32141	3.27137	1.29535	2.50237	2.2345	2.54456	3.16537	7.79968	8.73915	6.87778	6.35303	0.172215	0.219352	6.27926	3.68286	0	5.24757	0.924618	0.67473	2.56116	2.51458	2.95361	3.12725	1.32932	3.35123	1.30847	1.44065	3.65489	0.706062	1.50067	2.52627	41.8217	2.31823	2.88707
Zfp938	6.33236	13.6203	5.74041	8.92921	6.00397	5.29595	3.42425	6.45842	2.10565	0	15.8845	17.3933	15.8755	18.0587	0.584902	1.31169	15.948	12.4013	0	16.1139	5.44556	2.38778	11.7163	11.0806	10.8079	11.8481	4.74611	8.97012	5.56733	5.91564	12.3455	6.06945	2.55857	8.8755	1.66276	5.62112	9.38547
Zfp747	6.32293	8.20717	4.24074	6.68527	3.06351	5.13884	6.15587	4.54462	4.88623	6.67759	5.00085	5.50183	5.31019	5.25317	14.9878	33.1543	3.43112	6.10248	0.346222	3.11321	4.624	8.09079	4.61137	9.43924	6.41013	6.36616	4.58015	7.6038	6.88905	4.05881	5.07561	30.866	8.30264	6.79363	1.29997	9.87758	6.43236
Zfp758	6.28538	4.5545	13.6747	12.9914	9.58488	19.1168	15.289	12.4355	10.9277	4.84343	6.63402	7.55405	6.43521	6.27391	0.76053	0.918406	2.95573	7.12594	0.225751	3.24077	7.22679	0.829342	6.44867	7.27963	5.52128	6.24169	6.67242	6.35666	12.8159	3.84766	9.42647	18.6611	4.41466	6.47418	0.990001	7.72103	5.40098
Zfp354a	6.25098	0	0	0.0285073	0.243192	1.57488	0.0468729	0	0.00467109	0.0342442	8.38894	8.72151	7.13253	7.56177	1.80417	1.35347	7.0577	6.94482	0.10528	7.5661	0.00588081	2.48273	5.13855	5.44111	7.53312	6.71779	3.37829	5.69461	6.01693	4.24295	5.48926	3.58928	1.36252	4.36678	1.08794	0.462008	4.45857
Zfp780b	6.24155	5.63055	7.24088	9.29696	8.40216	5.28514	6.16917	6.09557	3.64643	8.05293	4.09493	3.73893	2.9992	2.68228	0.192261	0.708757	1.99692	2.83095	0	1.73617	5.25212	0.936791	1.72545	1.88993	1.95051	2.63269	1.96732	2.11894	2.52267	2.86158	1.46233	1.43815	1.09816	1.89929	1.1493	1.5913	2.17639
Zfp937	6.23858	5.74132	4.19488	0.0565929	3.1021	3.41277	2.42435	2.35323	0.852009	0.0529289	6.85947	6.95623	7.12475	8.15369	0.247024	0.406585	1.68315	6.77886	0	1.82029	0.021443	0.920819	3.78963	6.48268	8.11365	7.05398	1.97357	6.17846	6.59437	2.79418	3.49704	10.5508	1.15827	5.00619	0.281364	1.41458	4.01692
Zfp51	6.23508	12.1541	12.4345	11.756	9.38624	14.8329	17.0954	16.2183	7.13087	6.05249	8.71985	9.12721	8.03787	9.24606	0.506562	1.50558	2.39301	11.3568	0.797723	2.43221	7.36405	1.29263	10.1426	11.5022	10.2309	10.9589	9.31788	9.48331	10.8426	8.14182	8.20668	12.8283	5.17632	9.19645	3.66535	11.9484	7.63688
Zfp442	6.09422	2.94248	3.48933	0.294287	4.53992	6.28363	2.73665	3.80079	1.46664	0	5.62379	5.65938	4.8241	5.83394	0.0619031	0.266415	0.912063	5.80321	0	1.02364	0.0755122	0.388064	4.06869	4.25306	6.05921	6.01839	1.79386	4.27294	6.51359	1.50399	3.44882	11.7551	0.61683	4.29809	0.657834	0.984954	2.38297
Zfp661	6.07608	5.95305	1.79954	3.68159	4.37142	2.81545	1.37935	3.51684	3.72716	4.17608	6.25068	5.49792	4.83165	5.43786	2.8357	3.39188	7.2486	4.6988	0	6.23779	2.27231	3.76902	2.50069	2.55901	3.48206	4.48307	3.30808	3.02958	3.06827	1.12597	2.34346	1.97092	2.24042	2.7644	7.35092	2.2728	3.79849
Zfp446	6.02883	12.3717	3.28825	5.43387	5.79492	4.19151	1.75542	3.52558	6.1184	3.99095	9.00627	10.0425	8.46947	7.43824	4.28877	4.23376	6.72859	7.07848	6.33516	9.54646	7.39551	7.12062	6.26164	5.20718	8.01402	7.91518	5.81919	7.35836	7.04385	4.84465	3.69161	2.71699	6.25213	5.51182	10.9622	8.31559	4.73631
2610008E11Rik	6.00673	3.22434	14.8777	5.1381	8.06093	21.1175	7.66307	7.91748	6.58014	4.57734	25.5997	26.3369	21.8657	22.6233	0.624602	1.29452	9.01793	22.4012	0.571972	15.084	3.15713	1.69061	12.6106	12.3877	12.0252	22.8083	5.60881	14.2364	24.9382	5.14161	10.8832	7.68943	3.84206	10.3329	0.845924	6.39628	14.1846
Zfp882	5.95049	4.68424	7.23226	4.39799	3.96759	9.51249	3.9519	5.04731	3.58054	16.0089	10.7779	10.7193	8.77266	8.75043	0.245063	0.355689	3.18815	5.70105	0.331031	3.68798	2.96628	0.752967	2.52968	3.06005	4.09974	5.46182	1.83147	3.56776	4.80688	1.40965	2.56112	1.46681	1.52708	2.80954	0.339342	3.20304	1.94953
Zfp873	5.92839	5.61996	5.07642	5.50377	7.97226	7.43847	6.34016	5.9385	6.23534	3.25986	7.96702	7.15698	5.87545	5.78267	0.288489	1.30563	2.53639	7.41549	0.120471	2.96078	2.96314	0.907592	6.95497	7.05518	6.71547	7.40569	3.30847	6.19313	4.45264	3.88758	4.62498	3.52221	1.68765	5.97996	0.202922	4.90147	4.23392
6720489N17Rik	5.92615	7.44376	15.5119	0.097905	14.6285	25.4451	16.7372	10.7536	4.33704	6.98199	7.68052	7.14357	5.00118	6.10493	0	0.326624	2.07072	10.8674	0	1.36578	0	0.297296	6.55268	6.5849	7.82174	9.36422	3.40832	7.69366	1.04686	1.15882	4.1634	0.636268	2.1325	6.22309	0.152698	2.24402	5.38755
Zfp820	5.84692	0	8.08911	0.00964813	3.69632	8.7042	0.909928	5.10488	3.40797	0	2.75268	2.37991	2.09929	2.08059	0.0827336	0.226824	0.309086	5.34549	0.31584	0.524713	0	0.203383	4.00622	5.4032	3.56314	5.2191	2.66626	4.68276	4.25985	2.65917	3.98903	12.3481	1.5909	4.20798	0.0940452	3.26526	2.47492
Zfp954	5.78134	19.7313	11.4993	9.23984	13.7111	10.3305	11.9809	10.2077	7.59929	12.254	16.521	13.8507	12.8683	12.7091	7.99821	17.7206	9.231	9.98737	2.43769	8.76906	11.3655	6.07168	7.08493	11.4167	9.10015	9.98925	8.79031	9.40672	5.18617	13.3428	6.2923	12.2804	8.11612	10.314	1.60373	13.2218	9.59324
Zfp94	5.77865	6.87868	3.67081	6.65897	4.30921	4.46017	1.09343	3.13568	3.402	6.57936	14.3617	13.4262	11.8262	12.8804	5.4563	3.71607	14.8512	10.0784	0.843296	14.0887	6.55883	6.85182	5.05714	5.97288	9.09281	10.5888	4.62178	7.30222	6.36001	3.14489	6.588	2.18934	9.44014	7.25792	13.4641	5.55522	7.3933
AU041133	5.63087	3.76481	7.57954	7.75237	3.52083	4.99634	3.57671	4.64577	1.79815	3.60068	6.47536	6.68306	5.45273	6.42219	0.0624915	0.169668	1.719	4.66722	0	1.50966	2.48138	0.283213	4.3117	4.81978	4.55096	4.29083	2.25671	4.15688	2.63955	2.65596	3.82052	2.70167	2.04166	3.91808	0.108491	4.23542	3.38581
Zfp647	5.58111	4.28489	3.62103	2.86254	2.81524	3.01286	0.522462	2.68594	4.85424	4.63246	20.2559	16.1239	13.6085	14.8663	2.35063	1.54517	3.40512	16.138	0.887813	4.93374	1.21087	2.94514	6.05873	6.20914	8.95756	17.963	2.6084	9.12621	7.02508	1.94515	3.00146	1.10307	2.8027	5.33597	0.497479	3.97964	3.11267
Zkscan6	5.57177	21.3138	14.3281	9.77553	11.4584	16.019	13.6146	11.5754	10.6178	19.486	13.7859	11.4543	10.7542	11.8183	5.17946	6.58225	8.71632	9.86864	3.09975	7.10063	6.79301	4.48841	9.6309	12.8116	9.61624	9.60651	8.90804	10.5801	3.83087	5.93289	6.69796	4.63659	8.51145	10.3656	13.2517	14.0457	10.3254
Zfp953	5.56242	3.68951	7.39219	5.28517	6.46525	7.14458	14.3259	10.0955	4.97424	0.828253	0.610946	0.530342	0.4618	0.55348	0.123022	0.59828	0.36677	0.799157	0.10528	0.329945	4.23143	0.437544	0.72817	0.981759	0.923204	0.847784	1.63222	0.821463	3.92097	1.17162	0.522605	4.33966	0.779859	0.797898	0.296485	1.31914	0.979777
Zfp84	5.53107	11.0446	19.8424	12.8098	15.3122	19.0267	13.5774	14.0771	12.4106	8.59767	12.4265	11.2593	10.052	10.2324	3.5792	5.56278	6.56005	10.467	1.4294	6.87756	9.47025	4.74378	8.58365	7.89537	9.22798	10.2357	7.20596	8.80323	5.19752	6.26823	9.96701	4.66731	5.96741	7.23567	1.43008	10.4264	7.58265
Zfp810	5.51589	5.95396	12.193	5.47823	7.92243	8.83771	6.86691	7.60059	2.58569	0	14.5562	14.1694	12.3744	12.2456	1.97286	3.64538	9.32663	11.8664	0.21056	10.0126	3.60757	6.50058	8.74584	7.73455	10.3053	12.5331	4.6118	9.66122	6.62956	5.51936	3.7142	5.25575	3.53371	6.93213	1.91495	8.19452	7.58493
2210404O09Rik	5.44061	0.0292819	6.89634	6.76216	8.26506	3.56692	15.4361	8.65907	1.20879	0.0575364	8.23015	6.58144	5.80161	5.68649	1.01273	1.60698	3.0263	5.75428	0.361412	3.25877	2.38104	0.933631	4.03635	9.83224	5.18342	5.26462	2.92988	4.58416	6.16552	3.88199	4.26859	23.4602	2.17716	5.92046	0.599471	9.07443	5.21198
Zfp2	5.30874	0	4.7017	0.00289544	2.40175	6.09499	0.335617	2.01275	4.15728	0	30.5073	30.6382	25.1345	24.7049	0.644844	1.21475	11.9663	11.9635	0	12.0143	0.0125408	2.27329	6.95211	6.92189	9.13035	10.1103	4.29656	7.02733	6.52331	1.71611	4.6717	2.25471	1.81036	6.67502	0.440369	2.25998	3.67886
Zfp869	5.25224	25.9613	27.9346	21.8598	17.9241	33.2358	19.3565	23.6469	17.4855	16.8949	23.0759	19.1885	17.6716	18.5702	1.30907	4.97575	13.5703	22.859	2.64825	13.8294	13.2125	6.35752	17.7456	18.9695	18.6453	22.9444	18.431	18.2569	11.8991	21.0181	10.566	14.1441	10.4007	15.4463	1.74053	13.918	17.823
Gm8923	5.22017	7.74306	14.3352	11.5036	10.8356	10.091	9.99927	8.53742	6.53733	3.88427	6.0346	5.23984	5.3785	4.90436	0.164683	0.485767	2.31605	4.99504	0.31584	2.54367	10.2525	1.26445	7.35547	5.31415	4.24926	4.59543	3.74017	4.41586	9.0025	2.66239	5.49093	4.95586	3.32329	4.80247	0.231525	2.72323	6.85153
Zfp46	5.19924	6.62866	8.58338	12.9489	7.509	8.33257	6.15063	6.93067	8.3533	10.2643	28.8379	27.1996	26.4392	25.9831	18.2726	13.2177	46.7724	19.0675	5.47878	43.2571	9.88285	27.1169	24.8115	13.2356	14.5849	21.4459	6.76075	22.8568	18.2622	12.6736	21.4728	10.061	13.3074	15.8173	6.50273	12.0984	28.2096
Zfp382	5.05838	5.90247	5.67966	5.65172	9.62635	6.90894	11.1918	5.11345	6.05723	9.51996	13.4728	12.4221	10.9459	10.2778	1.44445	0.973526	7.6113	8.56995	1.98619	6.66426	7.5564	1.4134	8.72441	4.79933	5.30007	8.187	2.23146	6.99712	2.27275	2.91952	5.22869	0.351004	2.71491	4.91038	5.7903	9.49125	4.06956
Zfp184	4.94555	3.06798	11.0861	5.71145	13.1348	16.7581	0.332164	13.0504	2.67514	0.811271	17.9812	12.4475	11.2023	10.9286	0.137889	0.270248	1.5628	13.1393	0	1.64511	1.77076	1.01289	5.11217	5.15831	7.86192	13.6667	1.58036	6.90543	5.32352	2.03396	1.32063	0.500782	1.19639	4.88647	3.49618	2.58361	1.44845
Zfp27	4.79841	10.2233	10.6118	6.25163	7.87133	11.9147	3.41426	7.44565	5.69598	4.27452	11.2812	10.0015	9.52986	10.2661	1.86916	2.73285	8.54653	9.34342	0.436311	8.07533	4.91258	2.99146	8.24515	6.2658	6.74629	9.75884	3.97368	6.37824	2.93954	4.66807	7.80168	2.86115	2.39791	5.36319	1.62226	4.67309	5.51721
Zfp282	4.79832	16.1877	13.2267	21.0809	10.3153	11.7293	6.85962	8.10134	17.4337	14.1848	17.2098	16.7041	15.618	14.2512	11.3993	9.50252	6.9661	14.9244	9.76594	7.74863	27.5501	6.27506	7.78685	8.46755	10.7438	16.109	6.14592	11.3666	11.7661	6.2691	8.97781	6.59341	9.50415	9.45997	1.63864	11.6719	10.9331
Zfp109	4.74254	0	10.3096	1.36235	5.69576	8.85199	1.55641	6.92783	3.43177	0	3.57817	3.24748	3.22443	3.04672	1.21947	1.44983	4.41961	4.05383	0.42112	3.07689	0.962055	1.52924	3.20892	3.20555	3.33978	4.51023	2.93298	3.19756	1.95312	2.05325	1.47488	0.964425	1.16428	3.37252	1.00464	2.23948	2.8754
Zfp433	4.72331	9.93038	16.132	6.68802	11.9539	12.11	13.4957	16.314	6.04932	4.17139	15.7454	14.6534	13.3143	15.7987	0.310104	0.847714	3.95361	14.8209	0.94752	3.94989	2.96076	0.785619	11.2577	12.4057	13.1129	13.7879	7.21971	13.7357	7.30661	7.26927	10.9054	7.72562	5.2433	11.1004	1.35318	11.1046	8.4153
Zfp334	4.70121	0	0	0.0206322	0	0.089339	0	0	0	0	11.6529	10.9858	9.04133	9.31621	1.36316	0.774402	6.22153	9.93494	0.10528	6.72555	0.00447582	1.55671	5.76225	4.04769	5.1283	10.0071	2.66304	5.11005	6.34228	5.76169	2.24312	0.594082	0.833715	3.53541	1.30035	0.401658	2.24697
Gm10778	4.69528	5.62614	4.57744	5.50621	5.24217	5.81595	4.32911	5.86578	3.6666	4.06118	4.01021	4.11771	3.69367	4.66955	0.273425	0.557476	2.18536	3.66486	0.225751	2.0598	2.47315	0.425602	2.97237	3.14713	3.15865	3.35858	2.62249	2.85336	3.76402	2.57413	2.3576	2.96704	1.66789	2.82179	0.499022	2.78777	2.73003
2810021J22Rik	4.6952	4.57756	6.49105	2.13211	2.64303	1.34793	3.18204	2.9889	3.5891	8.54906	7.50152	8.48905	7.37516	7.61357	2.61511	2.88287	4.06263	6.51457	1.12875	4.90418	0.598734	7.82919	4.15452	4.87791	5.80162	6.55138	4.22706	4.85953	4.82955	4.75175	2.81082	3.43606	4.81251	4.49531	8.19008	10.2803	4.13034
Zfp493	4.63267	0	2.40004	1.64755	2.96579	2.98827	1.26944	3.10146	3.89542	0	2.26456	2.1423	1.8089	1.7709	0.807173	1.0693	1.94133	2.10657	0.10528	1.92972	0.395903	0.383606	1.48181	1.86038	1.75777	1.89883	1.55013	1.67778	2.4238	1.0574	0.599982	1.43659	1.12589	1.45292	0.411284	1.12301	1.22285
Zfp53	4.63249	7.82176	10.0642	7.4403	11.6393	14.6809	24.6031	15.4834	3.43234	2.70362	7.59021	7.28985	6.51376	7.01354	0.458154	2.12545	2.06429	7.78528	0.10528	2.23531	7.50565	1.4469	5.78027	10.9934	8.01882	7.69173	5.99314	7.96049	8.71779	4.55089	6.46203	14.0932	4.16855	9.15994	0.470419	9.49459	8.3411
Zfp874a	4.62351	12.116	9.09843	5.98586	6.6722	13.73	6.22405	8.51271	6.54036	1.68742	4.92593	3.95247	3.91285	3.882	0.253183	0.556458	5.79452	6.87413	0.646871	5.30585	4.87015	1.57872	4.76106	5.34428	5.72367	6.55952	10.3604	6.30601	11.8471	3.97513	4.98326	7.1687	3.86381	5.11567	0.629038	3.75957	5.37612
Zfp867	4.61057	6.34166	2.27265	2.39673	2.49935	5.1288	0.989456	1.88991	1.59544	0.216203	9.66031	8.77213	7.58382	7.45351	0.211522	0.687554	2.3448	7.12414	0	2.40723	1.5865	0.913202	5.94506	4.14937	5.45462	6.78156	2.6778	5.71724	2.15893	1.7577	7.70101	1.00855	1.52715	4.22183	1.60479	1.90247	5.45315
Zfp799	4.6015	4.13748	4.56137	6.00997	4.40762	5.72244	2.16837	4.55269	1.20107	0	8.59999	8.04757	7.28076	7.30947	1.24607	1.76675	7.18081	8.36797	0	7.09688	3.00404	1.98174	4.83418	5.08089	5.82132	8.36296	2.10666	4.81982	4.84385	1.58527	3.03709	3.71967	1.48937	4.44054	0.281461	3.18128	3.79684
Zik1	4.49784	0	6.83088	0.0341376	2.77141	5.4364	1.06506	3.45947	2.88773	0	36.4512	32.874	23.7817	22.7192	0.204382	0.200769	5.55747	19.5647	0	5.66598	0	0.528445	6.20116	5.83899	7.07234	17.8637	3.71876	6.01006	2.01481	1.86725	3.05395	0.256349	1.38863	5.03548	0.87501	3.70133	1.7881
Zfp90	4.49487	2.60942	10.5146	0.0487654	5.9875	10.7726	8.00999	6.48727	5.3147	3.6079	29.1511	25.8854	22.7569	22.454	1.79194	2.12346	7.15471	19.3761	0.346222	8.15433	0.0114724	2.85697	11.5926	11.2928	10.6105	18.1565	4.44185	10.138	4.2052	8.49753	9.06441	1.8084	5.34617	10.2098	1.42998	6.94995	9.50344
Zfp383	4.43855	4.04281	2.04727	0.611403	1.57348	2.50489	1.53247	0.969957	0.707726	0.762406	5.38805	5.60396	4.61781	4.40532	0.485143	0.761884	6.53974	5.7003	0	6.53737	0.300177	2.25446	3.71436	2.85098	3.62829	6.37575	1.61245	3.39376	5.71242	5.00459	6.52593	1.22199	1.10277	2.97223	1.17819	0.714699	5.02538
Zfp946	4.42921	4.76959	5.60597	12.4258	7.78039	8.13947	11.6917	6.91225	4.08512	0.0172353	22.3925	22.5465	20.8313	23.2645	6.05776	6.75376	6.80082	13.4913	6.84848	8.61674	11.497	2.63605	7.86957	13.3434	9.58998	13.9605	6.69326	9.13177	11.7534	4.9897	6.37302	45.2857	2.27629	9.79442	1.00184	3.08111	5.81964
Zfp182	4.41977	5.49765	13.6194	14.4141	16.6499	17.0692	15.1739	10.9419	10.8787	8.12809	6.45408	5.63511	5.38878	5.24528	0.451995	1.17997	6.7008	4.78339	0.120471	6.74874	7.88857	1.41821	3.65218	4.01333	3.44932	4.5324	4.00842	3.828	5.7758	5.26096	3.20414	12.1814	3.12216	3.7356	0.389952	4.09686	5.80569
Zfp324	4.37585	8.36985	5.87369	4.6125	6.6632	6.51998	3.16437	4.87223	4.50357	7.48227	10.7923	10.3849	9.19676	8.18633	7.66667	6.52587	4.09226	8.79333	7.37382	4.00863	4.84055	9.69901	6.17104	6.39694	6.9816	8.6604	5.81968	7.60857	11.2635	4.66022	4.83821	5.21674	5.85072	6.47426	0.852906	6.7143	5.24935
Zkscan14	4.17247	12.7046	12.8033	8.86584	6.26975	16.1977	11.3919	9.76113	10.0842	8.23097	8.4877	8.1718	7.62505	8.41848	2.76556	6.44247	5.95226	6.76671	38.4473	4.8247	8.99409	3.79103	6.42895	7.55234	6.65351	6.11003	8.94022	7.28362	2.06499	5.22672	9.84254	4.41777	8.22578	6.29351	3.87809	10.8733	6.20873
Zfp689	4.166	4.7656	3.8033	13.0388	2.75673	3.39976	1.54149	2.67751	9.15011	6.49855	12.2372	12.1992	11.0315	11.9952	9.99206	5.83531	5.27464	10.2416	71.9725	6.2764	18.2741	5.85259	5.68899	5.50566	6.60945	12.6037	5.38489	7.04473	10.7806	3.6374	3.94344	6.1215	10.4062	5.79403	27.2115	10.0772	3.91078
Zfp113	4.14453	6.81576	7.80885	9.66444	7.45128	11.2243	3.42009	6.93536	5.48974	9.62165	23.1441	20.6639	18.682	18.3321	3.23018	4.3462	3.25491	15.0397	0.587163	3.2906	5.01679	2.50084	9.97786	10.4894	13.5698	14.1532	7.19256	12.828	7.49388	3.4134	11.1435	3.41922	6.5945	10.3226	2.58015	8.89209	6.64684
Zfp119a	4.11911	6.54757	7.23736	5.03492	8.24384	10.2512	9.81917	6.45745	2.93915	2.25037	7.88532	8.15909	6.81826	6.9587	0.425594	0.650584	2.37401	7.39194	0.225751	2.19204	4.80688	0.745202	5.78138	5.96381	6.60588	7.04246	4.36208	7.13019	4.49039	2.63668	6.37457	4.27732	3.06531	6.66369	0.25305	3.45918	5.64476
Zfp37	4.10689	0	0	0.0270108	0.103357	0.484155	0	0.42917	0	0	14.8063	19.9548	16.885	17.668	0.494637	0.487997	7.03346	10.6173	0	7.66508	0	0.867604	5.95076	5.27717	5.87587	10.4778	1.06533	5.5303	6.19452	3.35276	3.19854	0.991876	1.09225	4.6096	35.0163	0.357648	5.79954
Zfp58	4.0847	6.08718	6.66234	11.0076	8.89833	11.6043	8.64379	10.4745	3.96048	5.52993	9.02345	9.04407	7.81322	8.56017	0.567681	1.33712	3.91279	13.6564	0.21056	3.8673	7.52939	1.20037	7.97347	8.14739	9.14095	13.0149	4.73606	8.05477	9.93835	4.16011	5.89672	5.60524	2.88232	7.63301	3.85113	6.47662	6.02723
Zfp763	4.07231	4.83097	10.6714	8.00158	5.84288	11.3361	3.95097	7.02332	6.69625	2.56237	18.0924	17.633	15.2683	16.8514	0.185121	0.831558	6.91612	13.8225	0	7.14018	4.13117	1.4707	5.67733	8.15956	8.58806	11.3062	4.11321	8.68284	6.67518	2.39601	4.63109	2.41416	2.81687	6.20959	1.68651	4.37201	4.00214
Zfp93	4.05677	0.259004	2.5341	2.0408	2.19038	5.54524	0.0683813	1.14011	0.756458	0.0100753	6.92307	5.43768	5.14768	5.25496	2.64614	2.29766	7.1248	7.61394	0	6.13849	3.65957	3.26216	5.94558	5.44371	7.81807	7.79822	4.01489	6.36898	2.39034	2.81971	5.35901	2.12057	1.58402	5.49534	5.80382	3.27728	5.79255
Zfp40	4.02254	6.28342	14.2431	9.84337	9.6825	16.4479	8.55081	12.6905	9.03928	1.48023	20.2283	17.6156	15.1974	15.1615	0.461684	0.703516	12.5703	10.7244	0.331031	10.6883	6.3169	2.45309	8.20812	6.69299	6.91692	9.34891	3.22664	8.14063	8.27426	4.24435	4.95281	4.00916	2.73154	6.98864	0.512022	4.77087	5.19526
Gm5141	3.99406	4.59338	4.79185	0.0202581	7.33663	4.9962	7.77429	7.50454	1.43298	1.2512	7.14026	6.33739	5.55492	6.33322	0.0134947	0.13755	2.07022	7.56355	0.21056	1.54985	0.0161902	0.168428	4.08027	4.16642	5.48721	7.32887	1.69683	5.35241	3.72114	1.43632	2.67091	2.1261	1.09635	4.40735	0.411188	2.72753	2.62001
Zfp563	3.96604	5.41562	6.3127	7.07128	4.49732	5.13954	5.02268	6.63564	5.19664	2.91204	15.5495	15.3011	13.0191	14.2242	1.13536	1.72493	6.0083	8.19696	0	6.12094	4.29705	1.8397	5.40423	5.62245	5.69274	8.1523	3.38562	6.72718	6.2273	4.55553	4.73381	4.76671	2.45171	5.74679	3.07248	5.83767	4.82804
Zfp874b	3.72197	4.86178	7.11114	12.2379	4.09911	8.53725	7.3026	5.14309	5.10772	3.88298	2.35225	1.74982	1.74625	1.62336	0.34286	0.919229	5.82685	2.17328	2.22713	4.60394	12.4069	0.994464	2.39077	1.82859	2.12543	2.25504	4.90383	2.34241	7.6424	2.88784	2.82073	4.1065	2.96535	1.88249	0.404687	3.36076	3.49693
Zfp959	3.69663	12.114	9.97528	8.14417	8.30655	10.3506	15.0035	10.9745	6.99132	4.20667	7.71318	7.70202	6.7125	8.27454	0.213091	0.850963	3.53332	7.53042	0.556782	3.65828	5.66548	1.00022	6.14896	6.60518	8.14221	7.64006	7.94001	7.67648	6.77737	3.99775	5.81767	8.34686	5.73736	6.48123	0.420001	6.03886	7.04085
Zfp607	3.68415	8.80667	8.79113	10.7968	5.40575	7.21455	6.78991	7.28196	5.82341	6.30019	1.99834	1.5246	1.33313	1.24868	0.38511	0.863871	0.634068	3.23183	0	0.540943	5.06409	1.07918	3.90325	3.27733	2.64967	3.02786	2.3175	2.98378	1.90088	0.983423	2.57367	1.3903	1.81907	2.90471	4.17087	3.62893	2.51569
Zfp759	3.6687	4.45199	5.63459	7.56277	4.53695	5.78365	3.075	4.78191	2.6504	2.33721	2.73757	2.73694	2.56613	2.53692	0.19842	0.293682	2.34263	1.81871	0	2.17126	4.01217	0.672856	1.44029	1.3343	1.45095	1.69031	1.37104	1.26297	4.58905	0.976035	1.3162	2.84679	0.446923	1.1835	3.77288	0.880511	1.31634
Zfp933	3.65271	4.5914	6.85283	7.03417	12.7579	10.6956	6.37732	7.86833	4.3062	4.75242	5.98323	4.89255	4.23199	4.1029	0.417474	1.26968	6.95827	4.29558	0.10528	7.29602	5.6331	1.63208	4.75418	3.79891	3.35462	4.2127	3.03891	3.57027	6.07193	4.94081	4.48102	4.35819	2.1203	3.40447	2.53079	3.03379	4.68604
9130019O22Rik	3.62782	4.8936	4.90827	4.8435	3.37344	5.66116	3.03873	2.82199	2.6193	2.43018	3.34358	3.72006	3.17955	3.61054	5.68308	11.1125	1.91414	4.39909	0.451502	1.74324	3.98585	5.6961	3.85952	5.91915	4.25102	4.38549	2.72378	5.44763	3.42512	1.75594	4.79312	9.7266	4.06914	4.30048	0.440755	5.56349	3.73574
Zfp119b	3.61525	11.4459	2.74733	3.40733	3.9658	6.05668	9.6474	4.51552	2.92787	1.67138	5.0074	5.51855	4.74081	5.45455	0.102583	0.75582	1.98869	4.47167	0	1.49688	2.15209	1.03373	4.39101	3.83212	4.63145	4.72438	4.16363	5.36667	3.69607	2.1623	6.53614	4.49088	3.01481	4.16654	0.455972	2.87796	5.99997
Zfp398	3.54653	2.04725	17.3537	16.2094	20.4679	15.6513	11.1665	17.7164	15.5239	6.634	9.8248	11.3694	10.4934	10.0958	10.7468	7.47048	9.46048	7.02559	0.993093	9.00773	16.5553	8.34853	4.20316	5.45274	7.18586	8.16933	4.8285	7.20128	20.0824	4.22673	4.26286	6.93536	14.9919	6.7139	8.17406	19.1712	5.15864
Gm12258	3.54635	2.785	1.55181	7.08299	3.67182	3.81408	3.23103	1.42783	3.13481	5.04322	12.9367	13.6258	12.4736	13.6287	1.94967	3.51754	13.8744	8.37876	0.120471	14.3379	2.7056	5.08297	4.38787	4.98864	5.53532	9.15976	4.44813	5.93521	2.43863	3.62603	2.72507	2.49765	4.44771	5.3663	1.95568	18.4083	6.82751
5430403G16Rik	3.537	5.92133	1.95319	8.37546	2.21796	2.80464	1.80682	3.99867	1.45461	2.29373	1.21178	1.19306	1.14917	1.2975	0.0480161	0.241573	0.699241	1.96539	0	0.851809	2.96618	0.214026	0.934897	2.37194	2.06248	2.11948	1.03948	1.60001	3.81884	1.66444	0.493662	0.889786	0.843248	1.875	0.0432423	1.16846	1.9466
Zfp952	3.53395	5.47891	6.88968	7.15108	7.89377	11.4859	7.0101	6.67165	5.08953	5.93608	13.0155	13.4257	11.8752	13.11	1.54628	3.74436	7.61227	10.4572	0.556782	8.22338	4.97063	3.87231	7.78334	7.4846	7.16939	10.3608	5.4354	8.43194	5.6952	5.06578	6.9345	6.91374	5.37509	6.78844	1.51772	7.94927	7.16498
Zfp81	3.51212	6.47941	10.1176	8.29434	7.21221	11.5946	6.14447	8.47439	7.53801	5.65535	11.2789	8.80316	7.33187	6.95526	0.232549	0.766735	5.69948	5.87211	0.240942	6.6883	3.35756	0.81151	3.46557	3.82836	4.26023	5.51166	3.06853	4.02216	7.66328	2.70259	2.837	3.52407	1.81201	3.29609	1.39556	3.18526	3.01671
Zfp235	3.48382	5.06795	3.96048	4.02396	4.34087	5.43498	1.98684	4.04886	2.49788	4.89424	8.4762	7.68398	7.00775	7.386	3.29942	4.31697	7.65944	6.83916	0.31584	7.31132	2.69622	3.50767	4.3978	5.60615	5.20559	6.78568	3.51219	5.67258	3.18683	3.33849	4.02991	3.55104	2.83907	5.05874	0.866774	4.25172	5.00651
Zfp69	3.44017	0.827133	3.96008	4.652	0.715644	3.15549	1.49317	2.14387	5.4811	2.65909	4.78999	5.44667	5.05448	5.60634	2.94185	1.74613	1.28037	6.8001	1.49017	1.2323	4.21337	1.48321	11.0048	4.3112	5.84001	7.43062	3.43913	6.27705	1.72855	2.45102	2.70642	2.25649	4.13722	3.569	2.66042	3.0891	2.19591
Zfp790	3.42121	6.34677	7.51331	6.10676	6.67632	10.0854	5.84627	5.48568	4.50253	5.30915	12.992	13.8575	12.4696	14.1726	1.37799	2.99097	5.11512	10.4549	0.541591	5.07425	18.8483	2.98094	8.08577	7.15043	6.71077	9.66707	5.4606	7.77626	4.19316	5.08481	7.56437	3.22292	3.43792	6.51419	0.708251	5.76187	6.26957
Zfp934	3.42112	3.87271	4.44614	0.824704	7.35283	4.37585	2.7357	8.53517	7.42533	2.83222	4.68215	4.46004	3.93465	4.39374	0.0347175	0.220565	1.68126	7.38319	0	1.30071	0.426509	0.0937794	6.39394	4.80029	5.41676	7.68277	3.136	5.28439	4.15892	4.32228	2.90471	3.00159	1.30274	3.52273	0.202826	2.19615	2.69427
Zfp72	3.38393	4.49393	9.19486	0.344204	7.43629	4.72974	1.83459	6.18111	1.58634	1.93419	4.37439	5.1001	4.5134	4.56631	0.123414	0.271461	2.01741	5.84746	0.120471	1.84503	0.308194	0.411077	3.80463	3.62438	5.17617	4.111	1.81774	4.30306	7.85855	0.674033	2.04115	2.17151	0.9466	3.58774	2.97621	1.39705	1.89658
Zfp619	3.37127	1.03204	3.01308	1.20988	3.10055	3.61152	4.6201	3.30713	2.11108	1.09608	2.73201	3.06179	2.13505	2.09915	0.185513	0.318524	1.44066	1.93338	0	1.61247	0.738386	0.529596	1.51575	1.13589	1.36976	1.87536	0.869706	1.47863	1.32533	1.03493	0.868332	0.48178	0.665464	1.06259	0.187897	0.36005	1.20423
Gm14434	3.32312	32.0701	17.1284	2.808	2.07217	5.45047	5.12354	2.76708	3.46568	1.25801	10.6412	8.11089	11.5075	12.731	0.310379	0.947904	11.9602	3.45632	0	11.5231	2.61011	9.32627	4.23602	4.35331	6.75409	3.83616	3.4361	4.41603	3.8682	5.78493	6.62933	0.753367	4.78671	4.72715	2.89407	11.8575	11.5427
AW146154	3.29608	2.4769	6.65371	4.90361	4.96993	7.02853	2.92025	5.40118	3.85254	2.77934	1.8281	1.52592	1.45967	1.56575	0.54685	0.955376	2.65396	2.66557	0	2.8734	3.08506	1.22014	2.54628	3.33193	3.39612	2.92983	2.59294	2.85699	3.12249	2.44153	2.50549	5.54653	1.61538	2.73339	0.317817	2.52661	4.35304
Zfp595	3.27119	8.58621	6.55493	7.61787	6.92738	6.80164	11.0796	6.09708	5.27281	3.79013	1.37038	1.23073	1.17816	1.20555	0.390288	1.24401	1.73752	1.87517	0.21056	1.80892	4.28765	0.948373	1.58368	1.88754	1.68135	2.11803	2.49016	1.86822	5.31719	2.71584	0.829351	6.4884	1.51301	1.65026	0.556518	2.14882	3.14746
Zfp764	3.22107	9.27761	9.15566	2.76017	10.0564	10.1141	10.1045	9.89727	3.50388	3.54928	3.88061	3.99402	3.47259	3.78578	9.67372	10.4942	2.57468	5.77383	0.5264	2.26172	1.51578	5.40571	5.07462	7.17372	6.19229	6.25558	3.2963	7.64552	5.84633	2.98395	4.39921	8.18558	6.74641	6.15985	0.382873	8.09431	6.99555
Zfp551	3.17085	2.63823	4.68993	1.82152	1.50711	5.36148	0.187834	1.26672	2.02242	0.0100753	6.14055	6.59451	6.51945	5.35281	0.621268	0.51808	2.31841	3.84774	0	2.44559	1.09511	1.62317	3.17738	3.05298	3.00912	4.02195	1.73752	2.5861	1.60015	1.70665	2.64879	0.543988	1.05806	2.60508	0.497865	2.33949	1.80866
1700049G17Rik	3.1395	4.23916	3.56537	1.30274	3.53012	9.48316	5.57141	1.96846	1.15573	3.03579	10.837	10.3053	9.34806	9.58657	1.27835	2.03215	4.06579	7.517	0.42112	4.70076	0.591618	3.8326	7.09726	5.77642	6.4153	7.48749	2.65712	6.3383	5.23142	2.59393	4.47023	3.71587	2.23767	5.9036	16.3763	2.279	5.85114
Zfp52	3.01742	13.8585	35.9563	4.38031	27.6299	36.2879	29.2966	32.7821	10.7257	3.79922	1.66681	1.47628	1.70899	1.51322	0.205755	0.500516	2.06903	3.09099	0.10528	2.24753	2.17649	1.262	3.61144	3.34217	3.31055	2.92178	1.6791	3.32195	18.9117	3.01726	2.55945	4.06248	2.23726	3.55365	0.2896	2.37028	4.70986
Gm28557	2.99236	4.68556	3.73628	5.62989	5.83475	7.70875	3.87749	4.82718	4.78556	3.7705	2.19248	1.64008	1.6521	1.69356	2.03994	4.20853	1.78406	2.5024	0.361412	1.5052	3.69533	2.94343	1.88735	2.58535	3.73583	3.03508	6.48376	2.88782	3.90257	4.34364	1.99175	6.03395	2.04728	2.4348	0.974976	1.68292	3.55902
Zfp418	2.95795	1.82009	2.81357	1.44842	2.35978	2.90557	1.84408	2.5556	1.75959	0.546103	2.2709	2.06905	1.86484	1.76757	0.561522	0.957802	1.83129	2.02517	0	1.51916	1.24788	0.790293	1.13406	1.57128	1.44922	2.10869	0.792402	1.64974	1.64617	1.43184	0.723282	1.59964	0.724092	1.45465	0.130402	0.852305	1.50245
Zfp943	2.95795	7.81924	21.5968	12.6951	11.0501	26.9317	27.7878	18.9723	11.5736	3.26107	14.9102	14.1379	12.188	13.4011	3.76089	4.40296	12.6162	14.7517	1.4294	11.8612	7.53546	4.33229	14.3341	13.7298	11.1109	13.9857	11.1013	11.1285	15.0819	8.34589	14.5937	32.6142	9.78239	11.6526	6.0139	13.4021	14.286
Zfp709	2.93298	3.59322	7.56229	7.49926	7.80727	6.34194	9.72029	7.01515	4.56512	7.42504	5.13755	5.52751	4.58547	4.57375	0.207128	0.509395	1.99035	5.02276	0.120471	1.87	7.08082	1.35822	4.05574	4.6367	3.58978	3.86693	2.97391	3.9226	6.62889	3.20799	3.59855	2.9273	2.1226	3.40062	0.317914	4.49325	3.23825
Zfp189	2.93271	5.32531	8.07657	8.24521	3.33833	6.78136	2.63556	7.59829	7.43993	6.36498	8.94606	8.96338	8.09035	8.18697	0.417081	0.366799	2.59794	7.98633	0.857431	2.34953	3.96006	3.64416	6.42806	4.21662	6.57896	8.4079	5.94796	5.69975	5.06387	6.20377	4.85209	1.49069	1.78592	3.61526	6.58478	3.6567	2.66959
Zfp612	2.91115	0.938809	0.110536	0.0273849	0	1.54534	0	0.0310062	0.00450725	0	12.8057	12.8991	11.5028	12.6659	2.33616	1.65768	15.1795	7.47616	0.10528	11.2187	0.00147388	4.79627	6.73142	4.3216	5.3227	7.86153	2.73958	4.02993	2.27065	2.09948	7.84154	1.50083	0.319956	4.51825	5.95416	0.850053	5.2656
Zfp583	2.90172	0	2.77163	1.00441	3.62544	3.51497	1.26138	3.4021	3.66088	0	7.57534	8.28181	8.63313	8.39006	0.358395	0.157345	5.43287	5.53821	0.346222	5.05271	0.340933	0.987422	3.9459	2.99933	3.17695	5.36984	1.72188	3.86377	4.5586	3.14084	2.50022	0.89438	1.87322	2.83318	1.87276	1.86331	2.85361
Rsl1	2.89552	11.7226	7.09625	10.0248	6.06663	7.55509	7.06544	7.52242	1.76232	0.164561	3.79343	3.64734	3.35851	3.71354	0.523195	1.35774	2.73971	5.22559	0	2.32719	4.65804	1.11774	4.6385	5.08331	4.67434	5.14828	2.96935	5.14221	7.2511	4.39771	3.48232	5.11002	2.24941	4.25773	1.02819	4.23361	4.71952
Zfp28	2.84863	0.847116	1.51928	1.2017	1.29984	2.89977	1.40804	1.41191	1.06407	1.83303	7.58255	7.19376	6.26996	6.38968	0.60436	0.868528	3.74933	5.06361	0.10528	4.8848	0.907645	2.02619	4.63431	3.54923	3.29139	4.9784	1.58947	3.91042	2.03721	4.78643	4.6574	1.28495	1.65388	2.80856	2.69408	1.27649	4.25789
Zfp273	2.77335	3.42927	6.6447	2.85143	4.85063	8.07034	7.91005	6.51929	3.25813	0.614465	8.37376	7.88438	6.8935	7.41931	0.199989	0.815206	3.54156	5.92211	0.10528	3.76183	1.09216	0.681625	4.02434	4.67966	5.13155	5.72236	2.43003	4.90644	6.44931	2.51987	4.02847	7.31177	2.00407	3.77632	0.607706	4.03109	3.06743
Zfp39	2.76086	7.41672	12.783	9.2116	11.7936	8.28153	12.2214	19.3938	14.6406	7.52471	5.31139	4.64402	4.40381	4.73319	0.776182	0.907296	4.05966	4.8651	2.16742	4.33075	5.95711	1.45199	3.89452	3.55774	3.94687	5.21513	9.11683	3.73117	2.42083	3.9407	4.18586	0.791545	5.39638	3.17619	37.2806	4.9282	3.20092
Zfp54	2.66681	11.3355	5.11327	6.90985	6.46505	5.00765	7.60775	8.3691	3.88376	2.00078	2.66933	2.94751	2.75671	3.25384	1.03152	2.30705	0.787191	2.94005	0	0.68097	3.86454	1.26618	3.23501	5.65268	4.02265	2.8326	3.38841	4.4671	3.53464	4.57225	1.8552	9.52025	2.34564	4.48836	4.64206	5.37351	5.04299
5730507C01Rik	2.65729	0	0.0184227	0	0.329272	0.156343	0.0642434	0.515141	0	0	2.82928	3.00614	3.91759	5.16174	0.0208305	0.188446	0.061248	4.22997	0	0.0069475	0	0.0926281	2.4721	4.2807	4.22689	5.25491	0.895128	3.08109	2.06389	3.50341	0.978123	0.240439	0.510462	2.59456	0.122841	1.39933	1.60583
Gm14308	2.62944	1.27102	7.39218	12.3686	6.85773	3.87714	5.95706	19.1983	10.016	10.078	17.3135	17.1605	14.506	14.8914	1.3042	4.06535	12.6709	18.2192	0.481883	11.6302	7.86842	5.25147	13.6164	15.4257	13.3938	15.3546	6.62556	12.0683	5.40855	7.67315	18.518	4.54853	8.23355	11.409	0.259165	9.95886	11.7012
Gm10323	2.62917	0	0	0.0067527	0	0	0.053569	0	0	0	0	0	0	0	0	0	0	0	0	0	0.00809512	0	0	0	0	0	0	0	0.142568	0.0323851	0	0	0	0	0	0	0
Zfp772	2.55416	3.42724	3.65827	1.52758	3.90191	2.86012	2.31647	4.20426	1.49514	2.10222	6.83724	6.49545	6.12357	6.27259	1.0518	1.48418	11.8711	7.12454	0	11.5629	1.60497	2.07063	4.10793	4.53988	4.95452	7.85752	2.57762	4.94135	2.69207	4.63665	2.62139	1.83357	1.83166	5.49966	1.23335	2.52099	7.40483
Zfp454	2.54788	0	0	0.0206322	0	0	0	0	0.110428	0	10.4447	10.0061	7.76727	8.4501	0.3276	0.379318	3.75552	9.19367	0	3.94903	0.00320789	0.814536	2.76182	3.69685	5.36831	9.04314	1.03749	4.51738	1.70375	0.597951	2.28955	0.22305	0.411555	3.59004	0.31151	0.223204	1.63166
E430018J23Rik	2.52299	9.05287	8.65708	6.5986	2.69928	5.73537	1.06017	1.8919	8.8745	3.27345	4.55899	4.16806	4.48292	4.07945	12.5159	18.3875	4.81034	4.91446	0.94752	3.76103	9.16155	11.166	4.57268	8.07049	5.98381	6.01969	4.96119	5.51713	6.75742	3.1795	5.94933	14.1007	5.91979	5.84416	8.24249	6.72765	5.21071
Zfp287	2.49766	6.91898	2.26559	0.0483913	1.46605	6.29374	2.96117	1.28479	0.345731	0.111858	15.0087	13.7633	11.8081	12.076	1.32821	1.49325	9.35123	9.08876	0.10528	8.24399	0.00447582	1.46135	4.51177	4.38407	4.78191	9.37592	1.05044	4.53927	2.0814	1.56379	3.64255	1.01804	2.50894	4.36057	2.9859	2.42924	4.86261
Zfp248	2.48535	4.05229	5.18499	5.79601	2.87376	3.6735	0.669645	2.17599	2.28316	3.1979	7.97741	10.2255	9.94765	10.8793	0.439873	0.407798	5.43387	8.4693	0	5.59383	3.66233	0.977783	4.38137	3.70822	5.07948	8.30607	1.90823	4.25706	2.6527	2.41453	3.16349	0.46385	1.35244	4.17468	0.838267	1.99051	3.30369
Zfp14	2.39786	0.585228	1.43109	0.0171491	0.965821	3.06834	1.72802	1.40255	1.14206	0.827844	8.01544	7.82568	6.57529	6.97587	1.82901	2.67604	9.60049	4.46843	0	7.00632	0.00447582	5.80587	4.46723	2.42223	2.88478	4.34094	1.18961	3.54609	3.49268	2.46341	2.96833	1.44086	1.7318	2.73197	1.69108	2.93266	6.64309
Zfp667	2.35402	0.585837	5.56756	7.99557	2.85558	8.56645	1.39702	2.39454	2.29141	5.00541	9.01574	9.05546	10.0112	10.4364	0.328973	0.36903	5.17957	6.3477	1.70073	5.09014	12.0266	1.47487	4.14321	4.42303	3.41924	5.9955	7.299	4.24677	3.5706	20.5502	12.8201	0.951654	3.04915	5.20524	3.61732	6.6625	10.1304
Gm4944	2.18801	4.76643	7.32045	14.3448	7.86288	8.764	8.7563	8.30211	4.72878	2.72985	3.32627	3.11416	2.71599	2.74248	0.225997	0.659074	1.55484	2.47486	0	1.70872	8.77439	0.441426	2.30669	3.65722	2.44746	2.04783	2.38562	2.49324	4.328	2.25235	2.14136	7.62626	1.60608	2.59939	0.23899	2.51521	2.51921
Zfp558	2.10654	0	1.48753	1.83833	3.75305	2.52157	0.597617	2.32116	1.76461	0.0445459	24.7331	24.9139	19.171	17.4408	0.287116	0.237934	1.07757	7.08274	0.10528	1.49268	0.611856	0.551753	3.35872	2.87455	3.64126	7.01545	1.12775	3.44832	3.6957	1.1963	1.37299	1.10249	0.651511	2.51873	21.1686	0.884264	1.32757
Gm4767	2.05632	2.71022	0.128959	2.51035	2.7548	0.899046	1.55376	2.82426	1.79139	1.50604	2.27514	2.13816	1.87864	2.6007	0	0	0.430394	2.3114	0	0.407444	0.840732	0.0247401	1.78067	2.2955	2.10886	2.42749	1.30332	2.10577	1.18715	2.03634	1.63812	0.794566	0.712116	1.77602	0.0789241	1.37133	1.44053
Prdm9	2.01257	5.04201	6.181	5.68037	2.75604	4.32121	4.5936	2.61905	4.05158	3.12549	1.3211	1.46392	1.21762	1.55009	2.53889	3.61084	1.80731	1.04771	0.225751	1.90082	2.405	2.15622	1.58386	1.43127	1.84054	1.06135	2.51915	1.3423	1.22296	3.55183	2.04926	11.7842	2.64448	2.53596	3.82931	1.65689	3.08474
Zfp963	1.99694	3.785	2.73243	6.81738	4.12053	5.34211	7.0571	4.51107	4.56344	1.8438	5.3594	5.30227	4.60985	5.38085	2.2005	2.80068	4.40039	5.06562	1.30999	4.85228	3.99227	2.34981	3.70444	5.17827	4.3195	5.59899	4.48327	5.21942	3.95478	4.00288	4.91345	5.2551	3.2368	3.55957	0.606646	3.89556	3.35539
Zfp316	1.90954	2.51407	3.31412	6.6603	2.44954	4.8535	0.676719	1.19919	6.54091	5.59863	7.24415	8.39396	7.23088	6.58738	12.687	2.17474	9.83956	3.40732	0.451502	10.1024	13.866	11.3729	2.40765	1.16119	2.84174	4.3094	1.35215	3.50819	24.6179	1.44751	1.8388	5.98927	5.74575	3.28721	2.36851	2.15906	2.98254
Zfp202	1.86247	4.53321	3.9397	1.63803	3.98121	3.9775	1.94477	3.51324	3.80779	2.35352	6.37145	6.79171	6.08151	6.15061	0.708257	0.763292	2.04613	5.41246	0.120471	2.65168	0.876523	1.51299	3.60822	2.894	4.29454	5.13905	1.8508	2.69951	2.84602	5.50419	4.19218	0.758008	1.30728	2.75669	4.60281	1.0574	3.00415
Gm21814	1.79042	2.03561	8.55593	0	4.62699	2.45682	0.750956	3.98557	0	0.122757	2.35908	2.12743	2.16944	2.24035	0.208305	0.495036	0.320361	4.08571	0	0	0.166613	0.201937	1.50767	83.9205	3.2246	3.08113	1.26806	1.50203	0.183302	0.363283	0	5.48198	0.263782	8.40039	0.203597	1.88094	2.50173
Zfp677	1.77784	3.26353	12.5372	0.0138795	9.75388	15.3742	11.127	9.5131	4.42993	0	2.67547	2.85036	2.71685	2.994	0.18414	0.24036	0.748141	2.68578	0	1.13872	0	0.48357	1.86004	2.36908	2.45032	2.51673	1.13395	1.76641	7.48678	0.831105	1.66552	3.46884	1.24885	2.17936	0.614785	2.81572	3.55434
Zfp811	1.77488	3.89054	0	0.108707	0	0	0	0	0	0	22.7452	36.9052	30.1188	31.2307	0.177589	0.180974	4.85831	6.2521	0	7.1642	0.00147388	0.262208	1.16715	3.23394	1.55411	3.35472	0.333937	1.37256	0.550246	0.642513	1.32193	0.584295	0.266355	2.5088	0.0720384	0.0848014	6.67766
Zfp947	1.7217	3.7572	5.20185	2.72271	3.7354	3.4703	5.0952	4.42107	1.45272	0	1.53276	1.67924	1.30515	1.20672	0.136516	0.214306	0.14754	2.02262	0	0.32132	1.11779	0.34434	2.49817	2.77613	2.03215	1.69932	0.961513	1.79637	2.12018	1.63008	1.6513	2.61952	0.748078	2.12226	0.072424	1.10867	1.55934
Zfp658	1.71218	3.4228	1.2061	0.813201	1.43002	4.69362	7.70866	1.0159	0.685895	0	6.17976	5.95012	5.06969	5.47702	0.936667	1.54274	4.19628	3.74906	0	6.40318	0.379757	2.02936	1.34014	2.02908	2.11165	3.69397	0.786558	2.84465	1.55507	1.40937	1.34263	0.82799	1.96754	2.02365	0.259839	1.31495	2.46009
Zfp114	1.69044	0	1.4405	0	1.34996	2.36014	0.269577	2.13893	1.39415	0.0214268	4.21476	2.84129	2.80725	2.65225	0.123414	0.0607939	1.07028	3.53258	0	1.10931	0.00447582	0.207841	2.3088	2.30728	2.67412	3.33054	0.791602	2.92678	0.69207	0.391031	0.513153	0.132961	0.516943	2.79232	0.0722312	0.515829	0.898585
Zfp85	1.68406	4.44939	4.70719	5.72354	6.41367	7.82254	7.49352	7.64446	5.15384	2.21804	5.35678	4.99194	4.08897	4.44925	0.145029	0.610603	2.42832	4.45858	0	2.30353	2.21329	0.68465	2.78116	3.10216	3.75077	4.25233	2.33995	4.00791	5.67844	2.37045	3.17377	6.23154	1.46764	2.57734	0.405266	4.23564	2.77812
A430033K04Rik	1.5839	6.79625	12.1311	5.66091	8.03243	14.1622	3.72271	7.08564	9.52044	3.41442	13.0301	11.9031	10.8143	12.0286	1.56331	1.86471	6.84894	10.035	0.436311	7.73665	2.95334	2.29112	6.3695	7.19165	7.16626	10.9166	6.26046	7.75213	7.34941	3.59065	5.5609	2.26781	4.01642	6.80734	0.303178	5.12308	5.25474
Zfp108	1.53701	0	1.50086	0.118042	2.42186	2.14696	0.521027	1.34031	0.614409	0	3.5386	3.6034	3.74337	3.68191	0.733933	0.715211	4.14946	3.61863	0	3.57437	0.300197	1.77607	2.15033	2.33581	2.5187	3.58823	1.22511	2.59439	1.89875	0.870197	1.98435	0.800724	0.539199	2.4344	0.389856	0.581216	2.48367
Zfp456	1.5088	6.67368	3.56615	3.9763	4.28444	4.46307	4.94414	4.30106	1.73526	0.519943	0.457814	0.522505	0.524855	0.612776	0.137693	0.431037	0.400005	1.01859	0.602354	0.378902	3.21109	0.467598	1.04141	1.40595	1.07584	0.977784	0.953075	1.21605	2.60276	0.81241	0.573799	2.79017	0.821939	1.23705	0.0939487	1.00408	0.654797
Zfp128	1.44933	1.42311	1.74035	4.21266	2.93332	4.33337	4.49238	3.5686	3.018	1.50874	5.89826	5.32769	4.41243	4.72403	0.657162	0.605947	3.71433	4.05858	0.240942	3.35254	2.98879	1.32874	3.06528	2.4787	2.71662	4.5795	1.5988	2.93085	3.38513	1.72461	2.00777	0.595001	1.41918	2.1324	4.38381	1.97806	2.05506
Zfp786	1.4399	0.602865	2.14212	1.76451	4.13464	0.716833	0.0160608	1.35038	0.736403	1.48257	8.02179	8.26002	6.68098	6.72419	0.480553	0.369225	1.36184	3.05039	0	1.48475	0.721127	0.394677	0.900051	1.52162	1.48083	2.70645	0.619034	1.68787	1.74778	0.218353	0.869419	0.272966	0.509346	1.27161	1.14202	1.00379	0.499157
Zfp773	1.27093	1.42813	2.00023	0.677844	1.41653	3.76935	0.543318	2.35062	0.883981	0	7.79906	8.8937	6.56054	7.36417	0.0619031	0.250063	0.55336	2.13556	0	0.839085	0.520502	0.133621	0.786116	1.0493	1.07601	2.04266	0.326489	1.01275	0.443101	0.24431	0.197206	0.252945	0.215993	1.02174	0.0360674	1.47375	0.33675
Zfp30	1.2615	0.694471	0.994825	3.9412	0.351314	2.3472	0.0869926	0.407854	0.784179	3.38959	9.74457	9.02731	7.65699	7.8018	1.78001	0.845094	5.86527	7.07348	0.331031	6.16559	6.39029	1.5813	6.32376	3.57576	5.72877	7.22292	1.75955	4.5986	4.03808	0.850236	11.8937	0.71682	1.80388	4.02555	0.29581	1.84192	2.73971
2010315B03Rik	1.13618	9.31742	16.7078	13.1149	12.3405	24.9662	16.9604	12.9603	10.5575	5.65019	7.05467	7.76764	6.9612	6.36688	3.27873	9.56147	12.533	4.88432	0.21056	12.5229	13.72	5.75622	8.84085	14.4108	9.00954	5.07353	10.8274	7.67427	8.75226	7.32669	12.2033	46.1255	6.90094	9.43572	0.441044	8.03154	17.3153
Zfp78	1.0141	0	4.91062	1.92216	0.702188	2.88182	3.45749	3.20878	1.18923	0.796361	2.51742	2.6239	2.31172	2.35824	0.186102	0.225611	1.34665	1.61836	0.21056	1.56551	3.21755	0.502125	1.0626	1.44136	1.33316	1.49613	1.30166	1.73622	1.29605	1.96558	1.19925	0.560561	0.694544	1.26245	2.80315	0.748041	2.23431
Gm14440	0.982572	0.744239	5.89719	3.60521	10.6872	2.32281	0	4.1272	1.51303	0.0642804	1.38327	1.72918	1.19224	0.613276	0	0	0.112274	2.35047	0	0	2.72306	0	0.843827	0.393156	1.60585	1.61204	1.63984	2.50684	9.43395	0	0.263206	6.20116	0	1.36822	2.01615	0	3.05926
Zim1	0.945291	0	0	0.0202581	0	0	0	0	0	0.0100753	2.08652	2.23889	1.71893	0.953568	0.0337369	0.0470628	0.570856	3.53462	0	0.76066	0.00399238	0.383458	2.87494	1.85999	1.40891	7.45325	3.84873	0.881623	0.164473	17.2349	13.2346	0.127999	0.554869	2.05054	0.108491	0.172623	1.61366
Zfp458	0.923373	1.63304	1.92967	3.35235	3.12083	1.35083	2.77657	3.38558	2.33912	1.63898	2.8088	2.49749	2.11897	2.21607	0.0275779	0.111495	1.6593	0.909797	0	1.35937	2.00319	0.378572	0.747748	0.774413	0.734101	0.804596	0.517266	0.594792	1.48992	0.656728	0.355179	1.41268	0.331872	0.683413	1.51074	0.386934	0.671273
3110052M02Rik	0.920228	1.97421	4.30658	8.27339	1.12032	3.07407	9.72255	7.75697	2.18113	2.23798	7.4805	8.09304	7.2485	7.64871	0.335721	0.882454	4.39102	4.57297	1.86571	4.61236	4.67357	0.56095	3.39462	3.53491	2.51226	4.36089	2.85111	2.36694	5.22374	2.108	2.18967	8.68703	1.40806	2.93487	0.122359	3.55389	3.04556
Rslcan18	0.832643	0.61244	1.13946	2.0813	0.997959	0.471151	0.615794	0.953006	0.653617	0.477252	0.0811141	0.0424616	0.0718177	0.102877	0.0269895	0.190872	0.127124	0.208252	0.240942	0.161289	0.661133	0.229703	0.391948	0.198098	0.278552	0.197941	0.682703	0.172406	0.355233	0.562909	0.147936	0.268167	0.235776	0.227661	0.108202	0.0796076	0.300233
Zfp429	0.80767	12.3173	4.83653	1.31698	6.97766	3.81119	17.4793	8.5131	2.9147	0.201946	1.94761	1.79856	1.70941	1.88229	0.383344	1.41276	1.6904	3.17098	0.436311	1.42866	0.591476	0.654301	2.48972	4.33411	3.60193	3.37348	2.95161	3.68254	5.4483	5.85709	2.45551	8.6183	1.94595	3.25299	0.17374	4.05814	4.08615
Zfp112	0.773175	0.494295	0.396283	0.240741	0.634549	0.656331	0.292132	0.529304	0.383472	0.89753	5.80548	6.18826	5.33979	6.2493	3.37447	2.24621	7.47181	5.7362	1.06799	5.51912	0.544646	2.94616	4.70686	4.66396	4.58095	4.99669	1.93561	4.44765	4.51891	1.37069	5.95276	2.20719	2.16955	4.79771	1.08569	1.56656	4.1497
Zfp354b	0.732392	0.0585638	0.118375	0.0277591	0.0516037	0.410649	0.026956	0.0718567	0.130494	0.0214268	2.10441	2.20257	2.06953	2.43013	0.11647	0.0458499	2.08982	1.27915	0.120471	1.84586	0	0.502701	0.848086	0.813115	1.13198	1.05902	0.725844	1.00885	1.31623	0.398449	1.49056	0.222647	0.33377	0.945515	2.35522	0.178138	1.46466
Zfp300	0.707419	0.693069	1.31428	0	0.317663	1.34793	0.485043	1.07902	0.0375252	0	2.44118	2.88185	2.70699	2.53927	0.0204382	0.0185825	0.952227	1.81116	0	1.15711	0	0.401585	0.803595	0.923344	0.858429	1.20619	0.203997	0.901686	1.51132	0.201604	0.68656	0.187931	0.389181	0.89593	0.0795989	0.275184	0.87693
Zfp791	0.707329	1.23942	0	0	0	0	0	0	0	0	1.81268	2.16334	2.06939	1.86494	1.00245	1.95543	2.76364	1.85291	0.240942	2.34683	0.00446033	2.62079	1.2106	2.14127	1.59518	1.81978	3.99009	1.91881	1.14876	2.14734	0.853149	1.03311	0.339356	1.81582	0.317721	0.351041	3.13312
Zkscan16	0.641663	0	0	0.0412644	0	0	0	0	0	0.0100753	1.08839	1.51579	1.32994	1.07353	0.00674737	0.0197954	11.1231	0.801483	0	8.57437	0.00160394	0.550307	0.206917	0.322603	0.449426	0.939332	0.132763	0.182889	0.432861	0.118663	0.079886	0.045906	0.129957	0.370596	0.621092	0.032131	0.0467259
Zfp457	0.622888	0.66705	1.90851	2.71104	1.51327	0.561904	0.305534	0.546545	1.6892	1.6161	0.547509	0.582556	0.681401	0.630549	1.06691	0.89599	2.02223	0.478676	0	2.19672	1.34098	1.63411	0.960255	0.612524	1.02725	0.474271	1.06036	0.524478	0.969299	0.598228	0.722906	0.853982	1.20341	0.541388	1.56164	1.43437	1.03831
Zfp964	0.569708	0.59074	0.674582	0.0135054	0	2.60158	0.690618	0.119948	0	1.19367	1.62899	1.8125	1.6497	1.74001	0.375224	0.249045	0.98024	1.669	0	1.2185	0.00485669	0.917955	1.29039	0.911181	1.189	1.68189	0.83405	1.07897	3.26369	5.46781	0.475719	1.0164	0.2093	1.00624	0.289503	0.226051	1.24569
Zfp712	0.488321	1.48	5.73846	4.57165	3.27655	5.00129	5.44315	4.80344	2.48827	1.2788	5.04155	4.55583	3.87642	4.26691	0.0890887	0.242786	1.62601	3.25438	0.21056	1.82943	2.09586	0.204387	2.20186	2.26499	2.22232	3.19354	1.34528	2.61289	3.49141	1.04624	1.62294	1.86642	0.890885	2.12204	1.19418	2.14599	1.32329
Zfp455	0.450772	3.90186	4.52805	2.05259	5.11073	4.11794	2.99723	2.79552	1.48156	0.382303	1.57175	1.42339	1.18507	1.4088	0.138085	0.387613	1.0082	1.70582	0.240942	1.067	1.02825	0.280763	0.943842	1.39526	1.19573	1.58976	0.875139	1.27678	3.59794	1.14816	0.851351	1.63876	0.608022	1.15742	0.187994	0.915829	1.26903
Zfp9	0.44125	0.0958591	0.0921135	0.0827762	0	0.111674	0.0790842	0.253839	0.249513	1.31638	7.29304	8.44457	8.15841	7.58096	1.15815	1.55972	10.398	10.6132	0	9.68435	0.0807783	2.9194	6.61596	5.23265	3.68695	13.1852	3.11567	5.62865	5.19371	10.6684	7.64927	1.31105	1.08284	5.5586	0.484383	0.472417	9.06503
Gm26920	0.428763	0.190332	0.039981	0.14005	0.871514	0	0.505917	0	0.183377	0.284419	1.66276	1.43954	0.9724	1.16774	0	0.197954	0.328908	1.9079	0	0.211895	0	0.281191	0.44266	0.56549	0.918097	2.07265	0.232589	0.630876	0.0542785	0.0404814	0.15308	0.0323191	0.366891	0.736812	0	0.650673	0.0711221
Zfp879	0.385015	0	0.925443	0.0067527	0.168415	1.27732	0.00669612	0.0551295	0.0542686	0	1.41919	1.19064	0.907913	0.882733	0.239296	0.110282	1.15022	0.616976	0	1.31283	0.00447582	0.458254	0.512125	0.385296	0.594595	0.716514	0.265704	0.412757	0.537605	0.132631	1.04161	0.121687	0.0918868	0.384237	0.758283	0.357043	0.619319
Zfp663	0.194125	0	0	0.0345118	0	0	0	0	0	0	4.58644	5.81451	3.8703	3.54558	0	0	0.020416	1.4424	0	0.358154	0	0	0.184595	0.636627	0.564178	0.581048	0.085403	1.18058	0.127183	0.0938182	0.290601	0.00574664	0.148642	0.386157	0.0363566	0.038751	0.0161551
Zfp641	0.172116	0.0264331	0	0.0067527	0	0	0.0316337	0	0	0	3.30288	6.51295	5.65479	4.95532	0.748016	0.603521	8.17875	0.635968	0.361412	8.2256	0.00160394	2.59908	1.91942	0.355098	1.7478	0.384274	0.300662	2.54137	1.88814	0.656324	4.24458	0.646744	0.220223	0.480174	1.00329	0.481569	11.4357
Gm11007	0.0563241	0.0313885	0.0184227	0.0273849	0.0916136	10.6537	0.0134351	5.29177	0	0	0	0	0	0.000658337	0	2.32596	0.0140066	0	0	0.00980287	2.97602	0	0.00466893	0.0957929	0.0367937	0.037531	0.652907	0	0.30143	0	0	1.43458	0.060035	2.16073	0.0502244	0	0.00910321
Gm2007	0.0563241	0.0313885	0.0184227	0.0273849	0.144654	10.6537	0.0134351	5.29177	0	0	0	0	0	0.000658337	0	2.32596	0.0140066	0	0	0	2.97602	0	0.00466893	0.0957929	0.0367937	0.037531	0.652907	0	0.30143	0	0	1.43458	0.060035	2.16073	0.0502244	0.00748252	0.00910321
Zfp92	0.0406934	0.029647	0	0.0229524	0	0.402732	0	0.0204253	0.0139112	0	0.558641	0.94157	0.809301	0.498941	0.192064	1.07876	0.667353	0.160736	0	0.851838	0.00807991	0.0949308	0.012408	0.352855	0.0298132	0.199767	0.0134648	0.107553	0.294593	0.350984	0	1.67174	0.0140938	0.12618	0.209229	0.0238831	0.0299489
Zfp616	0.0219187	0	0	0.0210064	0	0	0	0	0.00695561	0	0	0	0.000466801	0	0	0	0	0.000769677	0	0	0.0064761	0	0	0.0103798	0.0554306	0	0	0	1.06723	0	0	0	0	0.00141878	0.0216212	0	0
Gm4245	0	0	10.9348	0.482936	8.64542	7.24856	5.35786	11.5008	1.07859	0	7.13046	6.45407	6.96149	6.71764	0	1.16793	0	10.6987	0	0	0.510743	8.51317	17.1218	24.9115	14.3915	11.1471	12.6804	18.3972	0	0	13.461	0.00646382	11.794	19.0351	0.939914	13.6904	28.705
Zfp735	0	0	0	0.0408903	0	0	0	0	0	0	0.00609149	0	0	0	0	0	0	0.00073447	0	0	0	0	0	0	0	0	0	0	1.29533	0	0	0	0	0.00141878	2.43202	0	0

## Sheet: Selected cell lines
Expression data used for Figure 2A.
Parameter for data screening: TPM (transcript per million basepairs) values greater than 25 in ESC.
GeneName	Chr. #	Cluster #	ESC (E14Tg2a)	B lymphoma cell (CH12.LX)	Common myeloid progenitor	a GATA-1-null erythroblast cell (G1E)	Granulocyte monocyte progenitor cell	Hematopoietic stem cell	Megakaryocyte	Megakaryocyte progenitor cell	Megakaryocyte-erythroid progenitor cell	Mouse erythroleukemia cell (MEL)
Gm4631	Chr 2	cluster 3	49.9241	18.9723	21.2766	27.6333	23.6381	18.6543	12.5714	21.5092	22.284	9.73899
Gm14401	Chr 2	cluster 3	47.6283	4.86092	0.039981	6.24127	3.97806	0.312686	0.0292091	0.130935	0.241774	1.77813
Gm14325	Chr 2	cluster 3	44.6393	55.2833	30.0948	35.9657	16.3676	52.3834	18.3616	27.1479	11.4779	28.2156
Gm14412	Chr 2	cluster 3	44.3565	2.53581	1.77915	13.541	0.186597	0	0.0201741	1.05291	0.510667	2.40842
Gm14295	Chr 2	cluster 3	37.5243	35.4703	10.5119	18.4989	12.6025	4.38115	11.7927	19.703	14.6553	0.487773
Gm14444	Chr 2	cluster 3	34.5921	16.7977	0.0184227	0.0277591	0	0.0187301	0.0160608	0.0232546	0	1.39009
Gm14418	Chr 2	cluster 3	33.4469	22.3038	0	0.0135054	3.11381	10.2788	0.853298	3.36141	1.87406	0.185951
Gm14399	Chr 2	cluster 3	31.0088	12.4556	12.741	12.5586	17.6719	10.509	9.32142	13.0112	5.38971	1.28241
Gm14322	Chr 2	cluster 3	28.7817	22.5156	5.71376	0.0273849	3.07927	2.14414	1.13916	3.81479	2.26937	0.308184
Gm14420 (Zfp970)	Chr 2	cluster 3	27.5203	13.9534	10.6742	7.55495	15.9174	13.4665	6.34041	10.2561	11.7497	12.672
Gm14306 (Zfp973)	Chr 2	cluster 3	26.9826	13.2108	11.4444	19.3127	17.9727	9.38244	10.9772	18.784	14.9845	14.1633
Gm14391	Chr 2	cluster 3	26.7042	16.7956	13.1773	20.3479	11.1187	15.5362	7.3591	12.2129	15.0217	6.81781
2210418O10Rik	Chr 2	cluster 3	25.7581	15.6592	22.0276	16.3213	37.9448	28.5725	2.29848	20.0977	9.7813	8.43022
Gm8898 (Zfp966)	Chr 2	cluster 3	25.5758	6.42996	16.5761	10.9456	13.7736	17.8616	4.7098	10.7612	10.5356	11.3209
Gm14139	Chr 2	cluster 1	32.5626	20.8193	0	1.01603	0	0	0	0	0.089651	6.63206
Gm14124	Chr 2	cluster 1	28.7194	10.0619	0	0.169835	0	0	0	0	0	0.0657463
Gm13145 (Zfp978)	Chr 4	cluster 5	229.988	0.296387	0.233615	0.145548	0	0	0	0.0887938	0	0.436282
Rex2	Chr 4	cluster 5	181.145	0.0175049	0	0.207582	0	0	0	0.0221985	0	1.27358
Zfp600	Chr 4	cluster 5	143.485	0	0.976403	0.218681	0.00645046	1.32567	0	0.520994	0	0.444424
Gm13247 (Zfp981)	Chr 4	cluster 5	120.363	0	0	0.317988	0.0231117	0	0.0401521	0.045101	0.00233555	0.592298
Gm13150 (Zfp989)	Chr 4	cluster 5	102.164	0	0.0736908	0.251226	0.270933	0.0223347	0	0.0176121	0.00676087	0
2610305D13Rik (Zfp979)	Chr 4	cluster 5	97.1499	23.0855	5.00469	0.192603	3.70522	7.78918	0.498604	3.91973	0.910755	11.9746
Gm13151 (Zfp988)	Chr 4	cluster 5	74.5788	0.0231465	0	1.00165	0.178168	0.280245	0.0780033	0.252639	0.227339	0.166263
Zfp534	Chr 4	cluster 5	58.9184	0	0.0184227	4.77357	0.109672	0.619578	0	0.0462277	0.00423313	0
Gm13051 (Zfp987)	Chr 4	cluster 5	54.2704	0.0585638	1.34799	0.0273849	1.62431	4.05828	0.463294	1.86836	1.47186	0.121943
Gm13251 (Zfp992)	Chr 4	cluster 5	45.5075	1.38112	12.7747	6.24146	19.7165	15.8597	19.1229	17.7279	11.1425	2.31652
Gm13139 (Zfp991)	Chr 4	cluster 5	43.4346	2.89399	28.5147	7.91937	39.8205	37.3208	57.9708	47.7704	20.786	1.66223
Gm13154 (Zfp985)	Chr 4	cluster 5	42.2674	0	0.138366	2.27441	0.393969	0.623182	0.0772334	0.569939	0.570839	0.439966
Gm13157 (Zfp984)	Chr 4	cluster 5	35.5679	10.2323	37.3709	51.7256	29.7777	38.3958	72.621	44.0518	32.7578	2.07484
Gm13152 (Zfp982)	Chr 4	cluster 5	31.8548	0.207894	20.5405	0.230903	11.2513	22.046	2.38326	15.2222	14.2779	2.5383
Gm13242 (Zfp980)	Chr 4	cluster 4	203.491	0.0381526	0	0.0896557	0	0	0.0321217	0.00673229	0.0390798	0.43706
Gm13225 (Zfp990)	Chr 4	cluster 4	109.102	0.211736	0.338271	48.9137	0.0399562	0.391919	0.0869926	0.161515	0.100943	0.49447
Gm17067	Chr 7	cluster 21	41.9121	0	0	0.0067527	0	0	0	0	0	0
Zfp141	Chr 7	cluster 21	27.5615	17.3168	40.3315	17.9027	37.1411	46.5054	13.3037	48.8878	21.1171	9.87646
Gm2381	Chr 7	cluster 21	36.2682	0.601137	0	0.0142537	0	0	0	0	0.00225362	0
Gm7221	Chr 7	cluster 21	37.0687	0.0411028	2.16407	0.140817	0.154811	0.611661	0.0468729	0.49002	1.34809	0
Gm6871	Chr 7	cluster 20	64.8219	0.195018	0	5.48453	0	0	0	0	0	0
2610021A01Rik	Chr 7	cluster 20	27.3511	18.7453	20.702	25.8551	15.6249	20.2904	9.4367	19.2193	14.6279	7.49613
Zfp936	Chr 7	cluster 22	62.8985	0.0777542	0	0.00964813	0	0	0	0	0	0
EU599041	Chr 7	cluster 22	33.018	24.39	0.039981	0	0	0	0	0	0	0
Zfp110	Chr 7	cluster 16	51.9123	34.5711	28.8263	34.9966	31.4812	31.9688	30.9474	28.914	21.9935	30.6228
Zfp568	Chr 7	cluster 19	79.3894	12.4635	15.9587	14.1332	23.2505	11.0486	8.73966	20.6492	11.4817	15.184
Zfp97	Chr 17	cluster 44	38.2295	13.0092	9.53588	12.6581	11.135	7.1303	12.7227	12.5717	6.57355	8.29128
Zfp960	Chr 17	cluster 44	36.1813	2.72889	0.039981	6.91741	1.22849	1.49996	0.409687	0.494004	0.00423313	4.55086
Zfp655	Chr 5	cluster 10	25.1285	22.0848	35.8807	80.3401	21.4231	36.1751	25.7946	30.697	32.3467	35.9499
Zfp961	Chr 8	cluster 27	62.8834	17.2931	24.8823	34.5861	30.898	28.5662	35.0742	35.3019	29.6017	30.8838
Zfp266	Chr 9	cluster 29	31.4624	23.2565	34.2136	43.9674	24.6286	42.2469	19.5109	35.479	28.2417	74.5557
Zfp809	Chr 9	cluster 30	52.8488	9.46921	19.0353	49.3561	19.9792	18.7968	23.2518	22.588	17.8803	67.7996
Zfp808	Chr 13	cluster 39	25.6224	9.14471	8.29725	6.56137	11.2864	6.82886	6.57782	11.2613	14.4916	4.34172
Zfp640	Chr 13	cluster 40	45.0643	0	0	0.0341376	0	0	0	0	0	0
Zfp7	Chr 15	cluster 42	27.0395	8.06253	8.33683	9.20641	5.83413	5.91115	5.60062	5.59525	8.48711	10.2386
Zfp229	Chr 17	cluster 45	40.9268	4.3321	5.87329	5.45956	3.95785	7.03432	3.58722	4.32239	4.84685	4.28317
Zfp955b	Chr 17	cluster 47	29.2548	9.36313	8.72802	14.4318	7.71879	12.2303	6.70126	8.61737	6.80442	12.2302

## Sheet: Selected tissues
Expression data used for Figure 2B.
Parameter for data screening: TPM values greater than 4 in the forebrain dataset.
GeneName	Chr #.	Cluster #.	Forebrain	Midbrain	Hindbrain	Neural tube	Colon	Large intestine
Gm14325	Chr 2	Cluster 3	34.8836	32.2925	32.5647	25.3412	1.65095	7.52944
Gm14305	Chr 2	Cluster 3	28.1115	25.6151	25.015	25.7199	0.877196	2.4315
Gm14410	Chr 2	Cluster 3	24.4724	25.1795	23.0365	24.6192	2.07093	3.82917
Gm6710	Chr 2	Cluster 3	22.228	19.8298	18.2705	20.2039	0.053979	0.235314
Gm2026	Chr 2	Cluster 3	20.6654	17.3633	16.146	17.3324	0	0.346419
Gm14308	Chr 2	Cluster 3	17.3135	17.1605	14.506	14.8914	1.3042	4.06535
Gm4631	Chr 2	Cluster 3	13.2464	13.2801	11.7776	11.2954	0.680738	2.23213
Gm14326	Chr 2	Cluster 3	12.2538	10.8446	10.9725	11.3162	1.45272	2.32117
Gm4724	Chr 2	Cluster 3	11.241	11.3644	13.2863	14.4536	2.58601	4.54865
Zfp931	Chr 2	Cluster 3	10.9411	10.5511	10.4331	10.3458	0.45376	1.14504
Gm14434	Chr 2	Cluster 3	10.6412	8.11089	11.5075	12.731	0.310379	0.947904
Gm14296	Chr 2	Cluster 3	9.5858	7.7719	7.65809	6.93486	0.687289	1.3133
Gm14295	Chr 2	Cluster 3	9.02252	7.0384	7.98695	8.11126	0.706551	2.04122
Etohi1	Chr 2	Cluster 3	8.19587	7.96818	8.30076	8.08797	0.570623	1.89984
Gm14306	Chr 2	Cluster 3	8.14669	6.90648	6.24365	6.85192	0.61248	1.81459
Gm4245	Chr 2	Cluster 3	7.13046	6.45407	6.96149	6.71764	0	1.16793
2210418O10Rik	Chr 2	Cluster 3	6.96881	7.15685	4.99052	4.68745	0.151384	0.254286
Gm14418	Chr 2	Cluster 3	6.87426	5.77185	5.62408	3.8563	0.435087	0.324783
Gm14420	Chr 2	Cluster 3	6.42851	5.53703	5.32987	4.34451	1.69131	4.6698
Gm14391	Chr 2	Cluster 3	6.34752	5.82651	6.01771	4.58413	2.44392	4.62137
Gm14419	Chr 2	Cluster 3	6.23412	5.63615	5.5221	5.92819	0.145813	0.668581
Gm14322	Chr 2	Cluster 3	6.20736	4.52597	4.43524	3.27634	0.1994	0.398723
Gm8923	Chr 2	Cluster 3	6.0346	5.23984	5.3785	4.90436	0.164683	0.485767
Gm14399	Chr 2	Cluster 3	4.98359	4.28616	4.42935	3.05066	0.238119	0.477277
Gm4723	Chr 2	Cluster 3	4.08045	3.48733	3.33085	3.85459	0.475963	1.01413
Zfp946	Chr 17	Cluster 45	22.3925	22.5465	20.8313	23.2645	6.05776	6.75376
Zfp942	Chr 17	Cluster 45	17.203	14.5792	13.54	14.4617	1.67272	2.11089
Zfp943	Chr 17	Cluster 45	14.9102	14.1379	12.188	13.4011	3.76089	4.40296
Zfp760	Chr 17	Cluster 45	13.4397	11.1572	9.34841	9.30381	0.376989	1.34107
Zfp948	Chr 17	Cluster 45	13.2095	12.6006	11.6692	12.6931	0.970541	2.38905
Zfp944	Chr 17	Cluster 45	12.3595	9.89889	8.75962	8.91712	4.2721	3.33855
Zfp51	Chr 17	Cluster 45	8.71985	9.12721	8.03787	9.24606	0.506562	1.50558
2210404O09Rik	Chr 17	Cluster 45	8.23015	6.58144	5.80161	5.68649	1.01273	1.60698
Zfp53	Chr 17	Cluster 45	7.59021	7.28985	6.51376	7.01354	0.458154	2.12545
Zfp229	Chr 17	Cluster 45	7.56128	7.16377	6.571	6.60509	1.56908	0.611188
3110052M02Rik	Chr 17	Cluster 45	7.4805	8.09304	7.2485	7.64871	0.335721	0.882454
Zfp758	Chr 17	Cluster 45	6.63402	7.55405	6.43521	6.27391	0.76053	0.918406
Zfp871	Chr 17	Cluster 47	33.5807	33.2683	29.223	27.8204	2.33845	4.48049
Zfp955b	Chr 17	Cluster 47	23.0452	23.0224	21.064	23.1812	0.248789	0.800652
Zfp811	Chr 17	Cluster 47	22.7452	36.9052	30.1188	31.2307	0.177589	0.180974
Zfp763	Chr 17	Cluster 47	18.0924	17.633	15.2683	16.8514	0.185121	0.831558
Zfp955a	Chr 17	Cluster 47	16.9392	15.4792	14.0811	14.9291	0.280957	0.585133
Zfp563	Chr 17	Cluster 47	15.5495	15.3011	13.0191	14.2242	1.13536	1.72493
Zfp101	Chr 17	Cluster 47	15.1233	12.9233	10.9483	11.8494	1.58081	3.9889
Zfp952	Chr 17	Cluster 47	13.0155	13.4257	11.8752	13.11	1.54628	3.74436
Zfp81	Chr 17	Cluster 47	11.2789	8.80316	7.33187	6.95526	0.232549	0.766735
Zfp799	Chr 17	Cluster 47	8.59999	8.04757	7.28076	7.30947	1.24607	1.76675
Zfp472	Chr 17	Cluster 47	7.73331	6.63245	5.61703	6.30432	0.391857	2.58016
Zfp870	Chr 17	Cluster 47	4.73513	4.64687	4.02894	4.39876	0.677992	1.3951
Zfp382	Chr 7	Cluster 19	13.4728	12.4221	10.9459	10.2778	1.44445	0.973526
Zfp790	Chr 7	Cluster 19	12.992	13.8575	12.4696	14.1726	1.37799	2.99097
Zfp84	Chr 7	Cluster 19	12.4265	11.2593	10.052	10.2324	3.5792	5.56278
Zfp566	Chr 7	Cluster 19	11.8388	11.2636	9.57252	10.5917	1.53145	1.76292
Zfp27	Chr 7	Cluster 19	11.2812	10.0015	9.52986	10.2661	1.86916	2.73285
Zfp940	Chr 7	Cluster 19	9.94228	9.60198	8.01341	8.32379	0.123414	0.41527
Zfp30	Chr 7	Cluster 19	9.74457	9.02731	7.65699	7.8018	1.78001	0.845094
Zfp74	Chr 7	Cluster 19	9.47268	10.7574	9.39273	9.43	3.65311	1.35226
Zfp14	Chr 7	Cluster 19	8.01544	7.82568	6.57529	6.97587	1.82901	2.67604
Zfp568	Chr 7	Cluster 19	4.05711	4.57149	4.41367	4.5774	3.49768	4.41493
Zfp282	Chr 6	Cluster 11	17.2098	16.7041	15.618	14.2512	11.3993	9.50252
Zfp746	Chr 6	Cluster 11	14.0964	13.3088	12.5118	12.7837	25.9976	16.4586
Zfp212	Chr 6	Cluster 11	13.9236	12.7934	11.5873	10.4948	11.5224	11.3507
Zfp956	Chr 6	Cluster 11	13.1985	12.7463	12.5401	11.6974	13.4317	13.6934
Zfp398	Chr 6	Cluster 11	9.8248	11.3694	10.4934	10.0958	10.7468	7.47048
Zfp777	Chr 6	Cluster 11	9.82462	10.2552	10.1152	8.62481	29.1906	18.0911
Zfp786	Chr 6	Cluster 11	8.02179	8.26002	6.68098	6.72419	0.480553	0.369225
Zfp61	Chr 7	Cluster 17	30.3701	27.2543	25.0528	26.0657	5.60855	5.85776
Zfp94	Chr 7	Cluster 17	14.3617	13.4262	11.8262	12.8804	5.4563	3.71607
Zfp235	Chr 7	Cluster 17	8.4762	7.68398	7.00775	7.386	3.29942	4.31697
Zfp93	Chr 7	Cluster 17	6.92307	5.43768	5.14768	5.25496	2.64614	2.29766
Zfp112	Chr 7	Cluster 17	5.80548	6.18826	5.33979	6.2493	3.37447	2.24621
Zfp111	Chr 7	Cluster 17	5.75563	4.87864	4.26823	4.64971	1.73796	2.36945
Zfp114	Chr 7	Cluster 17	4.21476	2.84129	2.80725	2.65225	0.123414	0.0607939
Zfp87	Chr 13	Cluster 40	25.6963	24.748	22.8034	24.4339	14.2172	23.8562
Zfp748	Chr 13	Cluster 40	13.051	12.9631	11.2359	11.418	2.83723	2.25592
Zfp738	Chr 13	Cluster 40	10.0927	9.24	8.04329	8.49308	0.886886	1.66307
Zfp58	Chr 13	Cluster 40	9.02345	9.04407	7.81322	8.56017	0.567681	1.33712
Zfp273	Chr 13	Cluster 40	8.37376	7.88438	6.8935	7.41931	0.199989	0.815206
Zfp712	Chr 13	Cluster 40	5.04155	4.55583	3.87642	4.26691	0.0890887	0.242786
Zfp874a	Chr 13	Cluster 40	4.92593	3.95247	3.91285	3.882	0.253183	0.556458
Zfp60	Chr 7	Cluster 18	66.9911	66.053	56.6923	61.1462	1.07209	1.72958
1700049G17Rik	Chr 7	Cluster 18	10.837	10.3053	9.34806	9.58657	1.27835	2.03215
C030039L03Rik	Chr 7	Cluster 18	7.79968	8.73915	6.87778	6.35303	0.172215	0.219352
Zfp59	Chr 7	Cluster 18	7.32113	6.77101	6.02803	5.97319	0.560933	1.15634
Zfp780b	Chr 7	Cluster 18	4.09493	3.73893	2.9992	2.68228	0.192261	0.708757
Zfp266	Chr 9	Cluster 29	73.714	62.7228	50.1028	52.5527	2.10859	4.2408
Zfp560	Chr 9	Cluster 29	35.3128	27.8207	25.669	25.1798	1.67974	4.4764
Zfp426	Chr 9	Cluster 29	24.9098	23.8098	22.3927	22.4209	3.49557	5.15862
Zfp26	Chr 9	Cluster 29	19.3057	15.7357	14.4348	13.7599	1.07601	2.67627
Zfp846	Chr 9	Cluster 29	16.4026	16.36	14.5304	14.0297	1.01352	1.90915
3300002I08Rik	Chr 2	Cluster 1	10.0676	9.31495	9.2591	10.3423	0.983193	1.8338
Zfp120	Chr 2	Cluster 1	7.4416	6.72949	5.72685	6.59992	1.64232	1.27128
Zfp937	Chr 2	Cluster 1	6.85947	6.95623	7.12475	8.15369	0.247024	0.406585
Zfp442	Chr 2	Cluster 1	5.62379	5.65938	4.8241	5.83394	0.0619031	0.266415
Zfp110	Chr 7	Cluster 16	24.6029	19.5231	19.0275	18.2376	9.46867	11.6947
Zfp324	Chr 7	Cluster 16	10.7923	10.3849	9.19676	8.18633	7.66667	6.52587
Zfp446	Chr 7	Cluster 16	9.00627	10.0425	8.46947	7.43824	4.28877	4.23376
Zfp128	Chr 7	Cluster 16	5.89826	5.32769	4.41243	4.72403	0.657162	0.605947
Zfp866	Chr 8	Cluster 26	30.0999	29.4151	25.5811	26.3203	7.07936	10.4603
Zfp868	Chr 8	Cluster 26	28.1956	27.4109	24.2255	25.2101	3.26666	7.34922
Zfp869	Chr 8	Cluster 26	23.0759	19.1885	17.6716	18.5702	1.30907	4.97575
Zfp963	Chr 8	Cluster 26	5.3594	5.30227	4.60985	5.38085	2.2005	2.80068
Zfp617	Chr 8	Cluster 27	23.5416	24.4839	22.3199	23.6512	2.24556	5.44969
Zfp961	Chr 8	Cluster 27	18.3476	14.5203	13.6762	12.5932	3.05452	7.99471
Zfp882	Chr 8	Cluster 27	10.7779	10.7193	8.77266	8.75043	0.245063	0.355689
Zfp709	Chr 8	Cluster 27	5.13755	5.52751	4.58547	4.57375	0.207128	0.509395
Zfp932	Chr 5	Cluster 6	19.2675	15.3533	14.1845	17.6869	1.12638	3.18649
Zfp605	Chr 5	Cluster 6	10.8864	9.66148	8.28139	8.13388	0.171234	0.534042
4930522L14Rik	Chr 5	Cluster 6	4.32041	3.6175	3.40599	3.74638	1.30287	3.78356
Zfp68	Chr 5	Cluster 8	58.8748	48.168	44.4409	47.7161	4.37049	6.22855
Zfp157	Chr 5	Cluster 8	44.708	43.6912	37.3469	41.0642	1.99847	3.34457
A430033K04Rik	Chr 5	Cluster 8	13.0301	11.9031	10.8143	12.0286	1.56331	1.86471
Zfp12	Chr 5	Cluster 9	19.3369	16.2744	15.1904	15.7547	8.1984	6.26857
Rbak	Chr 5	Cluster 9	9.24635	7.93567	7.20982	8.26665	3.20543	3.93848
Zfp316	Chr 5	Cluster 9	7.24415	8.39396	7.23088	6.58738	12.687	2.17474
Zfp655	Chr 5	Cluster 10	23.7848	23.437	21.3599	22.7676	13.1685	17.8351
Zkscan5	Chr 5	Cluster 10	12.8726	12.5437	10.5439	10.7536	4.84794	6.35288
Zkscan14	Chr 5	Cluster 10	8.4877	8.1718	7.62505	8.41848	2.76556	6.44247
Zfp667	Chr 7	Cluster 13	9.01574	9.05546	10.0112	10.4364	0.328973	0.36903
Zfp28	Chr 7	Cluster 13	7.58255	7.19376	6.26996	6.38968	0.60436	0.868528
Zfp583	Chr 7	Cluster 13	7.57534	8.28181	8.63313	8.39006	0.358395	0.157345
Zfp954	Chr 7	Cluster 14	16.521	13.8507	12.8683	12.7091	7.99821	17.7206
Zfp773	Chr 7	Cluster 14	7.79906	8.8937	6.56054	7.36417	0.0619031	0.250063
Zfp772	Chr 7	Cluster 14	6.83724	6.49545	6.12357	6.27259	1.0518	1.48418
Zfp788	Chr 7	Cluster 20	17.1138	15.8752	13.9879	16.0621	0.356747	0.75844
2610021A01Rik	Chr 7	Cluster 20	9.38771	8.60796	7.22969	7.42286	0.676227	1.36055
AI987944	Chr 7	Cluster 20	4.71414	4.28599	4.23079	4.36365	1.5282	3.23884
Zfp689	Chr 7	Cluster 24	12.2372	12.1992	11.0315	11.9952	9.99206	5.83531
Zfp747	Chr 7	Cluster 24	5.00085	5.50183	5.31019	5.25317	14.9878	33.1543
E430018J23Rik	Chr 7	Cluster 24	4.55899	4.16806	4.48292	4.07945	12.5159	18.3875
Zfp810	Chr 9	Cluster 30	14.5562	14.1694	12.3744	12.2456	1.97286	3.64538
Zfp599	Chr 9	Cluster 30	7.08936	6.41424	4.65003	4.35221	0.402606	0.889536
Zfp809	Chr 9	Cluster 30	4.40448	4.11076	3.61756	4.20677	8.2576	4.9564
Zfp354c	Chr 11	Cluster 33	36.5898	37.7439	33.7791	35.334	1.12979	0.523127
Zfp454	Chr 11	Cluster 33	10.4447	10.0061	7.76727	8.4501	0.3276	0.379318
Zfp354a	Chr 11	Cluster 33	8.38894	8.72151	7.13253	7.56177	1.80417	1.35347
Gm12258	Chr 11	Cluster 34	12.9367	13.6258	12.4736	13.6287	1.94967	3.51754
2810021J22Rik	Chr 11	Cluster 34	7.50152	8.48905	7.37516	7.61357	2.61511	2.88287
Zfp39	Chr 11	Cluster 34	5.31139	4.64402	4.40381	4.73319	0.776182	0.907296
Zfp935	Chr 13	Cluster 39	10.0176	11.1196	10.0542	11.2442	0.239296	0.320949
6720489N17Rik	Chr 13	Cluster 39	7.68052	7.14357	5.00118	6.10493	0	0.326624
Zfp934	Chr 13	Cluster 39	4.68215	4.46004	3.93465	4.39374	0.0347175	0.220565
Zfp251	Chr 15	Cluster 42	31.2809	26.7498	26.1756	25.0892	5.8205	3.35514
Zfp647	Chr 15	Cluster 42	20.2559	16.1239	13.6085	14.8663	2.35063	1.54517
Zfp7	Chr 15	Cluster 42	7.35317	6.17503	5.80361	6.31211	5.89692	7.36854
Zfp119a	Chr 17	Cluster 48	7.88532	8.15909	6.81826	6.9587	0.425594	0.650584
Zfp959	Chr 17	Cluster 48	7.71318	7.70202	6.7125	8.27454	0.213091	0.850963
Zfp119b	Chr 17	Cluster 48	5.0074	5.51855	4.74081	5.45455	0.102583	0.75582
Zfp334	Chr 2	Cluster 2	11.6529	10.9858	9.04133	9.31621	1.36316	0.774402
Zfp663	Chr 2	Cluster 2	4.58644	5.81451	3.8703	3.54558	0	0
Zfp933	Chr 4	Cluster 5	5.98323	4.89255	4.23199	4.1029	0.417474	1.26968
Gm13157	Chr 4	Cluster 5	4.48133	3.44623	3.40382	3.5455	0.1506	1.03436
Zfp113	Chr 5	Cluster 7	23.1441	20.6639	18.682	18.3321	3.23018	4.3462
Zkscan1	Chr 5	Cluster 7	23.1069	22.183	19.0536	19.8143	4.72072	5.83636
Zfp248	Chr 6	Cluster 12	7.97741	10.2255	9.94765	10.8793	0.439873	0.407798
Zfp9	Chr 6	Cluster 12	7.29304	8.44457	8.15841	7.58096	1.15815	1.55972
Zfp606	Chr 7	Cluster 15	33.5228	34.5607	27.5739	26.7267	3.54597	2.36018
Zfp551	Chr 7	Cluster 15	6.14055	6.59451	6.51945	5.35281	0.621268	0.51808
Zfp719	Chr 7	Cluster 23	10.9517	10.3004	9.59885	9.90388	0.769238	1.85277
Zfp658	Chr 7	Cluster 23	6.17976	5.95012	5.06969	5.47702	0.936667	1.54274
Zfp938	Chr 10	Cluster 32	15.8845	17.3933	15.8755	18.0587	0.584902	1.31169
AU041133	Chr 10	Cluster 32	6.47536	6.68306	5.45273	6.42219	0.0624915	0.169668
Zkscan17	Chr 11	Cluster 35	16.572	14.348	12.754	12.2558	10.5815	9.35968
Zfp867	Chr 11	Cluster 35	9.66031	8.77213	7.58382	7.45351	0.211522	0.687554
Zfp286	Chr 11	Cluster 36	22.2679	20.7367	17.8105	18.7527	0.62519	0.513229
Zfp287	Chr 11	Cluster 36	15.0087	13.7633	11.8081	12.076	1.32821	1.49325
Zfp825	Chr 13	Cluster 41	13.8119	13.801	12.7947	14.1504	0.426182	1.01719
Zfp72	Chr 13	Cluster 41	4.37439	5.1001	4.5134	4.56631	0.123414	0.271461
Zfp263	Chr 16	Cluster 43	33.7074	32.6185	28.19	28.259	9.67654	9.28089
Zfp597	Chr 16	Cluster 43	11.055	12.5562	9.58822	8.19006	2.21518	2.64314
Zfp13	Chr 17	Cluster 46	18.4923	18.2054	16.5764	15.5878	14.3845	7.00518
Zfp213	Chr 17	Cluster 46	15.1192	13.2787	12.4672	13.0031	19.1677	16.1566
Zfp141	Chr 7	Cluster 21	9.24994	8.29958	7.25886	7.79928	0.921486	1.86752
Zfp715	Chr 7	Cluster 22	14.2886	13.8123	12.1177	12.1081	3.03004	3.87623
Gm10778	Chr 10	Cluster 31	4.01021	4.11771	3.69367	4.66955	0.273425	0.557476
Zkscan3	Chr 13	Cluster 38	51.5423	44.1795	41.1722	42.5626	21.6703	22.3864
Zfp182	Chr X	Cluster 50	6.45408	5.63511	5.38878	5.24528	0.451995	1.17997
