# Supplementary material for: Exploration of the regulatory relationship between KRAB-Zfp clusters and their target transposable elements via a gene editing strategy at the cluster specific linker-associated sequences by CRISPR-Cas9
Source: Mob DNA. 2022 Nov 10;13:25. doi: 10.1186/s13100-022-00279-x (PMC9647903; doi:10.1186/s13100-022-00279-x)
Supplement: Supplementary file 13 — Additional file 13 Supplementary Table 5. sgRNA efficiency test in reporter system (raw data for Fig. 4B and D). [file 13100_2022_279_MOESM13_ESM.xls]

## Sheet: Raw data
sgRNA	Imaging Field #	Area (μm2)	Intensity of mcherry	Intensity/μm2	Average	STEDV	P-Value
Negative control	1	276909	556860330	2010.99	2050.12	740.505
(Ctrl)	2	359686	1062810031	2954.83
	3	404290	462014172	1142.78
	4	468210	979449685	2091.9
Zfp809-sg#1 (8-1)	1	2.7879e+06	353169140	126.679	123.952	31.1075	0.00201926
	2	793608	72366344	91.1865
	3	888598	146753357	165.152
	4	918379	103583444	112.789
Zfp809-sg#2 (8-2)	1	1.1619e+06	135872012	116.939	104.014	33.8274	0.00191851
	2	1.10049e+06	64255487	58.3882
	3	997692	102107218	102.343
	4	963945	133394827	138.384
sgRNA#1	1	982305	75123921	76.4772	63.2003	12.7882	0.00171895
	2	1.50486e+06	72920051	48.4563
	3	1.09546e+06	77621512	70.8576
	4	1.45352e+06	82865303	57.0099
sgRNA#2	1	622612	1250904609	2009.12	1929.69	353.618	0.779013
	2	889139	2019792581	2271.63
	3	1.42699e+06	2045458556	1433.41
	4	1.41066e+06	2827828315	2004.61
sgRNA#3	1	1.02902e+06	216065406	209.973	229.399	33.293	0.00267678
	2	1.25185e+06	348694516	278.544
	3	1.2863e+06	284638556	221.285
	4	1.24093e+06	257857536	207.793
sgRNA#4	1	956368	134958861	141.116	243.472	133.789	0.00299532
	2	1.26962e+06	558827270	440.154
	3	1.13738e+06	215661843	189.613
	4	1.29959e+06	263823599	203.005
sgRNA#5	1	588706	243931319	414.352	725.292	350.197	0.017805
	2	1.29533e+06	1567704815	1210.27
	3	611413	327778476	536.1
	4	1.20876e+06	895014965	740.443
sgRNA#6	1	807075	391182470	484.692	428.077	120.489	0.00496073
	2	782881	438053720	559.54
	3	989344	279174045	282.181
	4	1.19571e+06	461418867	385.897
sgRNA#7	1	349242	312594269	895.064	1311.32	547.656	0.159763
	2	711947	565244946	793.942
	3	1.10583e+06	2084933579	1885.4
	4	1.31629e+06	2199338914	1670.86
sgRNA#8	1	1.18063e+06	783732340	663.827	671.744	117.887	0.0103736
	2	1.01953e+06	733417730	719.366
	3	1.22567e+06	969223391	790.769
	4	1.36926e+06	702450944	513.015
sgRNA#9	1	1.16727e+06	423753564	363.029	368.564	29.762	0.00394162
	2	1.23851e+06	509996503	411.781
	3	1.42658e+06	505979234	354.68
	4	1.41908e+06	489252945	344.768
sgRNA#10	1	460120	48271750	104.911	170.426	67.2852	0.00231989
	2	1.18332e+06	164475621	138.995
	3	1.41673e+06	249988700	176.455
	4	1.43927e+06	376140823	261.341
sgRNA#11	1	420813	32114995	76.3165	277.543	136.561	0.00329836
	2	1.09921e+06	410013090	373.007
	3	1.3447e+06	470335437	349.769
	4	1.40135e+06	435931798	311.079

## Sheet: Data for Figure 4B, D
Figure 4B	sgRNA	Averaged Intensity/μm2	STEDV	P-Value
	Ctrl	2050.12	740.505
	8-1	123.952	31.1075	0.00201926
	8-2	104.014	33.8274	0.00191851
Figure 4D	sgRNA	Averaged Intensity/μm2	STEDV	P-Value
	Ctrl	2050.12	740.505
	sg#1	63.2003	12.7882	0.00171895
	sg#6	428.077	120.489	0.00496073
	sg#8	671.744	117.887	0.0103736
	sg#10	170.426	67.2852	0.00231989
	sg#3	229.399	33.293	0.00267678
	sg#9	368.564	29.762	0.00394162
	sg#2	1929.69	353.618	0.779013
	sg#7	1311.32	547.656	0.159763
	sg#4	243.472	133.789	0.00299532
	sg#5	725.292	350.197	0.017805
	sg#11	277.543	136.561	0.00329836
