# Supplementary material for: Exploration of the regulatory relationship between KRAB-Zfp clusters and their target transposable elements via a gene editing strategy at the cluster specific linker-associated sequences by CRISPR-Cas9
Source: Mob DNA. 2022 Nov 10;13:25. doi: 10.1186/s13100-022-00279-x (PMC9647903; doi:10.1186/s13100-022-00279-x)
Supplement: Supplementary file 14 — Additional file 14 Supplementary Table 6. Target distribution analyses for sgRNAs used in Fig. 4. [file 13100_2022_279_MOESM14_ESM.xlsx]

## Sheet: Targets for  sgRNA (2)
Predicted cleavage sites of each sgRNA in all the 357 mouse KRAB-Zfp genes (numbers highlighted in red are the cut sites located within the clusters of target.
			Targeting Clusters 1 and 3				Targeting Clusters 21,22			Targeting Cluster 40
			No. of KZfps genes = 56				No. of KZfps genes = 9			No. of KZfps genes = 28					Total 114 KRAB-Zfps
Gene Symbol	Cluster #	No. of ZnFs	sg3	sg9	sg2	sg7	sg4	sg11	sg12	sg13	sg14	sg15	sg5
3300002I08Rik	1	0	0	0	0	0	0	0	0	0	0	0	0
Gm10130	1	8	0	0	0	0	0	2	0	0	0	0	0
Gm14124	1	19	1	1	0	3	0	0	0	0	0	0	0
Gm14139	1	13	0	1	0	0	0	0	0	0	0	0	0
Zfp120	1	9	0	0	0	0	0	0	0	0	0	0	0
Zfp345	1	14	1	1	0	1	0	0	0	0	0	0	0
Zfp442	1	17	1	1	0	0	0	0	0	0	0	0	0
Zfp937	1	14	2	0	0	0	0	0	0	0	0	0	0
Zfp334	2	14	0	0	0	0	0	0	0	0	0	0	0
Zfp663	2	6	0	0	0	0	0	0	0	0	0	0	0
2210418O10Rik	3	1	0	0	1	0	0	0	0	0	0	0	0
C330013J21Rik	3	0	0	0	0	0	0	0	0	0	0	0	0
Etohi1	3	12	2	1	2	6	0	0	0	0	0	0	0
Gm11007	3	13	2	5	5	3	0	0	0	0	0	0	0
Gm11008	3	0	0	0	0	0	0	0	0	0	0	0	0
Gm11009	3	0	0	0	0	0	0	0	0	0	0	0	0
Gm14288	3	0	0	0	0	0	0	0	0	0	0	0	0
Gm14295	3	25	3	10	6	12	0	0	0	0	0	0	0
Gm14296	3	1	0	0	1	0	0	0	0	0	0	0	0
Gm14305	3	14	2	5	4	2	0	0	0	0	0	0	0
Zfp973	3	6	0	0	0	1	0	0	0	0	0	0	0
Gm14308	3	13	2	5	5	3	0	0	0	0	0	0	0
Gm14322	3	8	2	3	1	2	0	0	0	0	0	0	0
Gm14325	3	14	1	3	5	8	0	0	0	0	0	0	0
Gm14326	3	15	1	4	7	6	0	0	0	0	0	0	0
Gm14327	3	0	0	0	0	0	0	0	0	0	0	0	0
Gm14391	3	16	2	7	4	5	0	0	0	0	0	0	0
Gm14393	3	3	1	1	1	1	0	0	0	0	0	0	0
Gm14399	3	18	1	4	6	9	0	0	0	0	0	0	0
Gm14401	3	5	1	1	2	2	0	0	0	0	0	0	0
Gm14403	3	9	1	5	4	0	0	0	0	0	0	0	0
Gm14406	3	10	2	2	1	7	0	0	0	0	0	0	0
Gm14408	3	0	0	0	0	0	0	0	0	0	0	0	0
Gm14410	3	9	2	2	4	4	0	0	0	0	0	0	0
Gm14412	3	15	5	3	2	2	0	5	0	0	0	0	0
Gm14418	3	8	2	3	1	2	0	0	0	0	0	0	0
Gm14419	3	17	3	5	6	7	0	0	0	0	0	0	0
Zfp970	3	14	0	1	4	6	0	0	0	0	0	0	0
Gm14430	3	13	2	5	5	3	0	0	0	0	0	0	0
Gm14431	3	11	0	0	1	4	0	0	0	0	0	0	0
Gm14432	3	14	2	5	4	2	0	0	0	0	0	0	0
Gm14434	3	13	2	5	5	3	0	0	0	0	0	0	0
Gm14435	3	0	0	0	0	0	0	0	0	0	0	0	0
Gm14436	3	6	0	0	0	1	0	0	0	0	0	0	0
Gm14440	3	0	0	0	0	0	0	0	0	0	0	0	0
Gm14443	3	16	0	6	8	8	0	0	0	0	0	0	0
Gm14444	3	10	2	2	1	7	0	0	0	0	0	0	0
Gm2004	3	17	3	5	6	7	0	0	0	0	0	0	0
Gm2007	3	13	2	5	5	3	0	0	0	0	0	0	0
Gm2026	3	13	2	5	5	3	0	0	0	0	0	0	0
Gm4245	3	11	0	0	1	4	0	0	0	0	0	0	0
Gm4631	3	13	2	5	5	3	0	0	0	0	0	0	0
Gm4723	3	11	0	0	1	4	0	0	0	0	0	0	0
Gm4724	3	13	2	5	5	3	0	0	0	0	0	0	0
Gm6710	3	16	2	7	4	5	0	0	0	0	0	0	0
Zfp966	3	11	0	0	1	4	0	0	0	0	0	0	0
Gm8923	3	6	0	0	0	1	0	0	0	0	0	0	0
Zfp931	3	7	3	3	4	0	0	0	0	0	0	0	0
Gm13212 (Zfp268)	4	20	0	0	0	0	0	0	0	0	0	0	0
Gm13225 (Zfp990)	4	13	0	0	0	0	0	0	0	0	0	0	0
Gm13242 (Zfp980)	4	14	0	0	0	0	0	0	0	0	0	0	0
2610305D13Rik (Zfp979)	5	3	0	0	0	0	0	0	0	0	0	0	0
Gm13051 (Zfp987)	5	14	0	0	0	0	0	0	0	0	0	0	0
Gm13138 (Rex2)	5	15	0	0	0	0	0	0	0	0	0	0	0
Gm13139 (Zfp991)	5	11	0	0	0	0	0	0	0	0	0	0	0
Gm13145 (Zfp978)	5	3	0	0	0	0	0	0	0	0	0	0	0
Gm13150 (Zfp989)	5	15	0	0	0	0	0	0	0	0	0	0	0
Gm13151 (Zfp988)	5	14	0	0	0	0	0	0	0	0	0	0	0
Gm13152 (Zfp982)	5	7	0	0	0	0	0	0	0	0	0	0	0
Gm13154 (Zfp985)	5	10	0	0	0	0	0	0	0	0	0	0	0
Gm13157 (Zfp984)	5	11	0	0	0	0	0	0	0	0	0	0	0
Gm13235 (Zfp986)	5	5	0	0	0	0	0	0	0	0	0	0	0
Gm13247 (Zfp981)	5	7	0	0	0	0	0	0	0	0	0	0	0
Gm13248 (Zfp993)	5	2	0	0	0	0	0	0	0	0	0	0	0
Gm13251 (Zfp992)	5	11	0	0	0	0	0	0	0	0	0	0	0
Rex2	5	15	0	0	0	0	0	0	0	0	0	0	0
Zfp534	5	15	0	0	0	0	0	0	0	0	0	0	0
Zfp600	5	17	0	0	0	0	0	0	0	0	0	0	0
Zfp933	5	12	0	0	0	0	0	0	0	0	0	0	0
4930522L14Rik	6	20	0	0	0	0	0	1	0	0	0	0	0
5430403G16Rik	6	19	0	0	0	0	0	1	0	0	0	0	0
Gm15446	6	16	0	0	0	0	0	1	0	0	0	0	0
Zfp605	6	12	0	0	0	0	0	0	0	0	0	0	0
Zfp932	6	15	0	0	0	0	0	1	0	0	0	0	0
Zfp113	7	8	0	0	0	0	0	0	0	0	0	0	0
Zkscan1	7	6	0	0	0	0	0	0	0	0	0	0	0
A430033K04Rik	8	8	0	0	0	0	0	0	0	0	0	0	0
Zfp157	8	11	0	0	0	0	0	0	0	0	0	0	0
Zfp68	8	9	0	0	0	0	0	0	0	0	0	0	0
Rbak	9	14	0	0	0	0	0	0	0	0	0	0	0
Zfp12	9	15	0	0	0	0	0	0	0	0	0	0	0
Zfp316	9	14	0	0	0	0	0	0	0	0	0	0	0
Zfp498	10	6	0	0	0	0	0	0	0	0	0	0	0
Zfp655	10	6	0	0	0	0	0	0	0	0	0	0	0
Zkscan14	10	6	0	0	0	0	0	0	0	0	0	0	0
Zkscan5	10	12	0	0	0	0	0	0	0	0	0	0	0
Zfp212	11	4	0	0	0	0	0	0	0	0	0	0	0
Zfp282	11	5	0	0	0	0	0	0	0	0	0	0	0
Zfp398	11	7	0	0	0	0	0	0	0	0	0	0	0
Zfp746	11	3	0	0	0	0	0	0	0	0	0	0	0
Zfp777	11	9	0	0	0	0	0	0	0	0	0	0	0
Zfp786	11	11	0	0	0	0	0	0	0	0	0	0	0
Zfp956	11	6	0	0	0	0	0	0	0	0	0	0	0
Zfp248	12	7	0	0	0	0	0	0	0	0	0	0	0
Zfp9	12	12	0	0	0	0	0	0	0	0	0	0	0
Zfp28	13	14	0	0	0	0	0	0	0	0	0	0	0
Zfp583	13	12	0	0	0	0	0	0	0	0	0	0	0
Zfp667	13	14	0	0	0	0	0	0	0	0	0	0	0
Zfp78	13	11	0	0	0	0	0	0	0	0	0	0	0
Zfp418	14	14	0	0	0	0	0	0	0	0	0	0	0
Zfp772	14	8	0	0	0	0	0	0	0	0	0	0	0
Zfp773	14	8	0	0	0	0	0	0	0	0	0	0	0
Zfp954	14	8	0	0	0	0	0	0	0	0	0	0	0
Zfp551	15	13	0	0	0	0	0	0	0	0	0	0	0
Zfp606	15	13	0	0	0	0	0	0	0	0	0	0	0
Zfp110	16	5	0	0	0	0	0	0	0	0	0	0	0
Zfp128	16	7	0	0	0	0	0	0	0	0	0	0	0
Zfp324	16	9	0	0	0	0	0	0	0	0	0	0	0
Zfp446	16	3	0	0	0	0	0	0	0	0	0	0	0
Zfp108	17	12	0	0	0	0	0	0	0	0	0	0	0
Zfp109	17	12	0	0	0	0	0	0	0	0	0	0	0
Zfp111	17	14	0	0	0	0	0	0	0	0	0	0	0
Zfp112	17	12	0	0	0	0	0	0	0	0	0	0	0
Zfp114	17	10	0	0	0	0	0	0	0	0	0	0	0
Zfp180	17	12	0	0	0	0	0	0	0	0	0	0	0
Zfp235	17	15	0	0	0	0	0	0	0	0	0	0	0
Zfp61	17	8	0	0	0	0	0	0	0	0	0	0	0
Zfp93	17	13	0	0	0	0	0	0	0	0	0	0	0
Zfp94	17	11	0	0	0	0	0	0	0	0	0	0	0
1700049G17Rik	18	21	0	0	0	0	0	0	0	0	0	0	0
C030039L03Rik	18	17	0	0	0	0	0	0	0	0	0	0	0
Zfp59	18	16	0	0	0	0	0	0	0	0	0	0	0
Zfp60	18	19	0	0	0	0	0	0	0	0	0	0	0
Zfp607	18	18	0	0	0	0	0	0	0	0	0	0	0
Zfp626	18	17	0	0	0	0	0	0	0	0	0	0	0
Zfp780b	18	21	0	0	0	0	0	0	0	0	0	0	0
Zfp14	19	13	0	0	0	0	0	0	0	0	0	0	0
Zfp27	19	21	0	0	0	0	0	0	0	0	0	0	0
Zfp30	19	12	0	0	0	0	0	0	0	0	0	0	0
Zfp382	19	9	0	0	0	0	0	0	0	0	0	0	0
Zfp566	19	7	0	0	0	0	0	0	0	0	0	0	0
Zfp568	19	11	0	0	0	0	0	0	0	0	0	0	0
Zfp74	19	18	0	0	0	0	0	0	0	0	0	0	0
Zfp790	19	12	0	0	0	0	0	0	0	0	0	0	0
Zfp82	19	12	0	0	0	0	0	0	0	0	0	0	0
Zfp84	19	11	0	0	0	0	0	0	0	0	0	0	0
Zfp940	19	10	0	0	0	0	0	0	0	0	0	0	0
2610021A01Rik	20	15	0	0	0	0	0	0	0	0	0	0	0
AI987944	20	9	0	0	0	0	0	0	0	0	0	0	0
AW146154	20	12	0	0	0	0	0	3	0	0	0	0	0
Gm6871	20	11	0	0	0	0	0	0	0	0	0	0	0
Zfp788	20	23	0	0	0	3	0	0	0	0	0	0	0
9830147E19Rik	21	18	0	0	0	0	1	7	3	0	0	0	0
Gm17067	21	8	0	0	0	0	0	1	0	0	0	0	0
Gm2381	21	7	0	0	0	0	1	1	1	0	0	0	0
Gm5595	21	14	0	0	0	0	1	2	3	0	0	0	0
Gm7221 (Zfp977)	21	11	0	0	0	0	1	0	0	0	0	0	0
Zfp141	21	10	0	0	0	0	0	0	0	0	0	0	0
EU599041	22	4	0	0	0	0	1	1	1	0	0	0	0
Zfp715	22	18	0	0	0	0	0	0	0	0	0	0	0
Zfp936	22	11	0	0	0	0	1	1	1	0	0	0	0
Zfp658	23	21	0	0	0	0	0	0	0	0	0	0	0
Zfp719	23	13	0	0	0	0	0	0	0	0	0	0	0
Zfp819	23	9	0	0	0	0	0	0	0	0	0	0	0
9130019O22Rik	24	13	0	0	0	0	0	0	0	0	0	0	0
E430018J23Rik	24	9	0	0	0	0	0	0	0	0	0	0	0
Zfp688	24	2	0	0	0	0	0	0	0	0	0	0	0
Zfp689	24	10	0	0	0	0	0	0	0	0	0	0	0
Zfp747	24	9	0	0	0	0	0	0	0	0	0	0	0
Zfp764	24	9	0	0	0	0	0	0	0	0	0	0	0
Gm20422	26	3	0	0	0	1	0	0	0	0	0	0	0
Zfp866	26	12	0	0	0	0	0	0	0	0	0	0	0
Zfp868	26	9	0	0	0	0	0	0	0	0	0	0	0
Zfp869	26	12	0	0	0	1	0	0	0	0	0	0	0
Zfp963	26	7	0	0	0	1	0	0	0	0	0	0	0
Zfp964	26	9	0	0	0	0	0	0	0	0	0	0	0
Zfp617	27	14	0	0	0	0	0	0	0	0	0	0	0
Zfp709	27	18	0	0	0	0	0	0	0	0	0	0	0
Zfp882	27	13	0	0	0	0	0	0	0	0	0	0	0
Zfp961	27	11	0	0	0	0	0	0	0	0	0	0	0
Zfp26	29	22	0	0	0	0	0	0	0	0	0	0	0
Zfp266	29	9	0	0	0	0	0	0	0	0	0	0	0
Zfp426	29	11	0	0	0	0	0	0	0	0	0	0	0
Zfp560	29	15	0	0	0	0	0	0	0	0	0	0	0
Zfp846	29	14	0	0	0	0	0	0	0	0	0	0	0
Zfp599	30	10	0	0	0	0	0	0	0	0	0	0	0
Zfp809	30	7	0	0	0	0	0	0	0	0	0	0	0
Zfp810	30	10	0	0	0	0	0	0	0	0	0	0	0
Zfp872	30	12	0	0	0	0	0	0	0	0	0	0	0
Gm10778	31	14	0	0	0	0	0	0	0	0	0	0	0
Gm3055	31	0	0	0	0	0	0	0	0	0	0	0	0
Gm4767	31	14	0	0	0	0	0	0	0	0	0	0	0
Zfp781	31	0	0	0	0	0	0	0	0	0	0	0	0
AU041133	32	14	0	0	0	0	0	1	0	0	0	0	0
Zfp938	32	10	0	1	0	0	0	1	0	0	0	0	0
Zfp354a	33	13	0	0	0	0	0	0	0	0	0	0	0
Zfp354b	33	13	0	0	0	0	0	0	0	0	0	0	0
Zfp354c	33	11	0	0	0	0	0	0	0	0	0	0	0
Zfp454	33	12	0	0	0	0	0	0	0	0	0	0	0
Zfp879	33	13	0	0	0	0	0	0	0	0	0	0	0
2810021J22Rik	34	7	0	0	0	0	0	0	0	0	0	0	0
Gm12258	34	0	0	0	0	0	0	0	0	0	0	0	0
Zfp39	34	12	0	0	0	0	0	0	0	0	0	0	0
Zfp867	35	10	0	0	0	0	0	0	0	0	0	0	0
Zkscan17	35	4	0	0	0	0	0	0	0	0	0	0	0
Zfp286	36	10	0	0	0	0	0	0	0	0	0	0	0
Zfp287	36	14	0	0	0	0	0	0	0	0	0	0	0
Gm12588	37	9	0	0	0	0	0	3	0	0	0	0	0
Gm9631	37	17	0	0	0	0	0	0	0	0	0	0	0
Zfp192	38	9	0	0	0	0	0	0	0	0	0	0	0
Zkscan3	38	7	0	0	0	0	0	0	0	0	0	0	0
6720489N17Rik	39	0	0	0	0	0	0	0	0	0	0	0	0
Gm3604	39	14	0	0	0	0	0	1	0	0	0	0	0
Zfp808	39	22	0	0	0	1	0	0	0	0	0	0	0
Zfp934	39	11	0	0	0	1	0	0	0	0	0	0	0
Zfp935	39	8	0	0	0	0	0	0	0	0	0	0	0
A530054K11Rik	40	27	0	0	0	0	0	0	0	2	1	2	0
AA987161	40	30	0	0	0	0	0	0	0	2	2	0	0
Gm10037	40	0	0	0	0	0	0	0	0	0	0	0	0
Gm10323	40	7	0	0	0	0	0	5	0	0	0	0	2
Gm9894	40	4	0	0	0	0	0	0	0	2	0	0	0
Rsl1	40	12	0	0	0	0	0	0	0	1	0	0	0
Rslcan18	40	9	0	0	0	0	0	0	0	0	0	0	0
Zfp273	40	15	0	0	0	0	0	0	0	0	0	0	0
Zfp429	40	10	0	0	0	0	0	0	0	0	0	0	0
Zfp455	40	11	0	0	0	0	0	0	0	1	0	0	0
Zfp456	40	10	0	0	0	0	0	0	0	1	0	0	0
Zfp457	40	16	0	0	0	0	0	0	0	1	0	1	0
Zfp458	40	20	0	0	0	0	0	0	0	1	0	2	0
Zfp459	40	3	0	0	0	0	0	0	0	1	0	0	0
Zfp493	40	11	0	0	0	0	0	0	0	0	0	0	0
Zfp58	40	14	0	0	0	0	0	0	0	1	0	0	0
Zfp595	40	18	0	0	0	0	0	0	0	0	2	1	0
Zfp640	40	7	0	0	0	0	0	5	0	0	0	0	5
Zfp708	40	16	0	0	0	0	0	0	0	0	0	0	0
Zfp712	40	20	0	0	0	0	0	0	0	0	0	0	0
Zfp71-rs1	40	9	0	0	0	0	0	0	0	1	1	0	0
Zfp738	40	20	0	0	0	0	0	0	0	1	1	1	0
Zfp748	40	23	0	0	0	0	0	0	0	2	0	0	0
Zfp759	40	19	0	0	0	0	0	0	0	0	1	0	0
Zfp85-rs1	40	14	0	0	0	0	0	0	0	0	0	0	0
Zfp87	40	15	0	0	0	0	0	0	0	0	0	0	0
Zfp874a	40	10	0	0	0	0	0	0	0	1	0	0	0
Zfp874b	40	10	0	0	0	0	0	0	0	0	0	0	0
Zfp953	40	8	0	0	0	0	0	0	0	1	0	0	0
Zfp72	41	11	0	0	0	0	0	0	0	0	0	0	0
Zfp825	41	6	0	0	0	0	0	1	0	0	0	0	0
Zfp251	42	11	0	0	0	0	0	0	0	0	0	0	0
Zfp647	42	13	0	0	0	0	0	0	0	0	0	0	0
Zfp7	42	16	0	0	0	0	0	0	0	0	0	0	0
Zfp263	43	9	0	0	0	0	0	0	0	0	0	0	0
Zfp597	43	7	0	0	0	0	0	0	0	0	0	0	0
Gm6712	44	0	0	0	0	0	0	0	0	0	0	0	0
Zfp960	44	13	0	0	0	0	0	4	0	0	0	0	0
Zfp97	44	13	0	0	0	0	0	5	0	0	0	0	0
2210404O09Rik	45	9	0	0	0	0	0	0	0	0	0	0	0
3110052M02Rik	45	10	0	0	0	0	0	0	0	0	0	0	0
Zfp229	45	16	0	0	0	0	0	0	0	0	0	0	0
Zfp51	45	19	0	0	0	0	0	0	0	0	0	0	0
Zfp52	45	14	0	0	0	0	0	0	0	0	0	0	0
Zfp53	45	15	0	0	0	0	0	0	0	0	0	0	0
Zfp54	45	12	0	0	0	0	0	0	0	0	0	0	0
Zfp677	45	16	0	0	0	0	0	0	0	0	0	0	0
Zfp758	45	12	0	0	0	0	0	0	0	0	0	0	0
Zfp760	45	16	0	0	0	0	0	0	0	0	0	0	0
Zfp820	45	12	0	0	0	0	0	0	0	0	0	0	0
Zfp942	45	11	0	0	0	0	0	0	0	0	0	0	0
Zfp943	45	11	0	0	0	0	0	0	0	0	0	0	0
Zfp944	45	11	0	0	0	0	0	0	0	0	0	0	0
Zfp946	45	11	0	0	0	0	0	0	0	0	0	0	0
Zfp947	45	9	0	0	0	0	0	0	0	0	0	0	0
Zfp948	45	15	0	0	0	0	0	0	0	0	0	0	0
Zfp13	46	8	0	0	0	0	0	0	0	0	0	0	0
Zfp213	46	5	0	0	0	0	0	0	0	0	0	0	0
Zfp101	47	12	0	0	0	0	0	0	0	0	0	0	0
Zfp472	47	12	0	0	0	0	0	0	0	0	0	0	0
Zfp563	47	10	0	0	0	0	0	0	0	0	0	0	0
Zfp763	47	13	0	0	0	0	0	0	0	0	0	0	0
Zfp799	47	16	0	0	0	0	0	0	0	0	0	0	0
Zfp81	47	11	0	0	0	0	0	0	0	0	0	0	0
Zfp811	47	13	0	0	0	0	0	0	0	0	0	0	0
Zfp870	47	10	0	0	0	0	0	0	0	0	0	0	0
Zfp871	47	15	0	0	0	0	0	0	0	0	0	0	0
Zfp952	47	9	0	0	0	0	0	0	0	0	0	0	0
Zfp955a	47	10	0	0	0	0	0	0	0	0	0	0	0
Zfp955b	47	10	0	0	0	0	0	0	0	0	0	0	0
Zfp119a	48	9	0	0	0	0	0	1	0	0	0	0	0
Zfp119b	48	9	0	0	0	0	0	1	0	0	0	0	0
Zfp959	48	9	0	0	0	0	0	0	0	0	0	0	0
Gm14459	49	0	0	0	0	0	0	0	0	0	0	0	0
Gm6592	49	0	0	0	0	0	0	0	0	0	0	0	0
Ssx9	49	0	0	0	0	0	0	0	0	0	0	0	0
Ssxb1	49	0	0	0	0	0	0	0	0	0	0	0	0
Ssxb10	49	0	0	0	0	0	0	0	0	0	0	0	0
Ssxb2	49	0	0	0	0	0	0	0	0	0	0	0	0
Ssxb3	49	0	0	0	0	0	0	0	0	0	0	0	0
Ssxb5	49	0	0	0	0	0	0	0	0	0	0	0	0
Ssxb8	49	0	0	0	0	0	0	0	0	0	0	0	0
Ssxb9	49	0	0	0	0	0	0	0	0	0	0	0	0
Ssxa1	50	0	0	0	0	0	0	0	0	0	0	0	0
Zfp182	50	14	0	0	0	0	0	1	0	0	0	0	0
Zfp300	50	13	0	0	0	0	0	0	0	0	0	0	0
1700020N01Rik	NA	0	0	0	0	0	0	0	0	0	0	0	0
1700048O20Rik	NA	0	0	0	0	0	0	0	0	0	0	0	0
2010315B03Rik	NA	11	0	1	0	0	0	1	0	0	0	0	0
2410141K09Rik (Zfp998)	NA	3	0	0	0	0	0	0	0	0	0	0	2
2610008E11Rik	NA	14	0	0	0	0	0	0	0	0	0	0	0
5730507C01Rik	NA	7	0	0	0	0	0	4	0	0	0	0	0
9030624G23Rik	NA	0	0	0	0	0	0	0	0	0	0	0	0
B230307C23Rik	NA	0	0	0	0	0	0	0	0	0	0	0	0
D3Ertd254e	NA	14	0	0	0	0	0	0	0	0	0	0	0
Gm10324	NA	2	0	0	0	0	0	1	0	0	0	0	3
Gm10479	NA	0	0	0	0	0	0	0	0	0	0	0	0
Gm17576	NA	0	0	0	0	0	0	0	0	0	0	0	0
Gm5581	NA	9	0	0	0	0	0	0	0	0	0	0	0
Gm5751	NA	0	0	0	0	0	0	0	0	0	0	0	0
NCBIM37	NA	17	0	0	0	0	0	0	0	0	0	0	0
Pogk	NA	0	0	0	0	0	0	0	0	0	0	0	0
Prdm9	NA	12	0	0	0	0	0	0	0	0	0	0	0
Zfp1	NA	8	0	0	0	0	0	0	0	0	0	0	0
Zfp160	NA	18	0	0	0	0	0	0	0	1	0	0	0
Zfp169	NA	17	0	0	0	0	0	0	0	0	0	0	0
Zfp184	NA	18	0	0	0	0	0	0	0	0	0	0	0
Zfp189	NA	16	0	0	0	0	0	0	0	0	0	0	0
Zfp202	NA	8	0	0	0	0	0	0	0	0	0	0	0
Zfp317	NA	13	0	0	0	0	0	0	0	0	0	0	0
Zfp369	NA	5	0	0	0	0	0	0	0	0	0	0	0
Zfp37	NA	12	0	0	0	0	0	0	0	0	0	0	0
Zfp386	NA	9	0	0	0	0	0	0	0	0	0	0	0
Zfp40	NA	16	0	0	0	0	0	0	0	0	0	0	0
Zfp445	NA	12	0	0	0	0	0	0	0	0	0	0	0
Zfp46	NA	12	0	0	0	0	0	0	0	0	0	0	0
Zfp473	NA	16	0	0	0	0	0	0	0	0	0	0	0
Zfp558	NA	9	0	0	0	0	0	0	0	0	0	0	0
Zfp57	NA	3	0	0	0	0	0	0	0	0	0	0	0
Zfp612	NA	16	0	0	0	0	0	0	0	0	0	0	0
Zfp616	NA	0	0	0	0	0	0	0	0	0	0	0	0
Zfp619	NA	33	0	0	0	0	0	0	0	0	0	0	0
Zfp641	NA	5	0	0	0	0	0	0	0	0	0	0	0
Zfp661	NA	8	0	0	0	0	0	0	0	0	0	0	0
Zfp69	NA	9	0	0	0	0	0	0	0	0	0	0	0
Zfp707	NA	7	0	0	0	0	0	0	0	0	0	0	0
Zfp735	NA	7	0	0	0	0	0	0	0	0	0	0	0
Zfp791	NA	15	0	0	0	0	0	0	0	0	0	0	0
Zfp90	NA	13	0	0	0	0	0	0	0	0	0	0	0
Zfp92	NA	8	0	0	0	0	0	0	0	0	0	0	0
Zfp930	NA	12	0	0	0	0	0	0	0	0	0	0	0
Zfp941	NA	10	0	0	0	0	0	0	0	0	0	0	0
Zfp945	NA	18	0	0	0	0	0	0	0	0	0	0	0
Zfp949	NA	11	0	0	0	0	0	0	0	0	0	0	0
Zfp951	NA	10	0	3	0	0	0	0	0	0	0	0	0
Zfp958	NA	13	0	0	0	0	1	1	0	0	0	0	0
Zik1	NA	9	0	0	0	0	0	0	0	0	0	0	0
Zim1	NA	11	0	0	0	0	0	0	0	0	0	0	0
Zkscan16	NA	8	0	0	0	0	0	0	0	0	0	0	0
Zkscan2	NA	6	0	0	0	0	0	0	0	0	0	0	0
Zkscan6	NA	5	0	0	0	0	0	0	0	0	0	0	0
		Total cleavage sites	64	137	133	165	7	63	9	20	8	7	12
		Cleavage sites within the targeted clusters:	64	132	133	157	6	32	9	19	8	7	7
		Cleavage sites out side of the targeted clusters:	0	5	0	8	1	31	0	1	0	0	5
		Percent:	1	0.963504	1	0.951515	0.857143	0.507937	1	0.95	1	1	0.583333

## Sheet: Targets for  sgRNA
Predicted cleavage sites of each sgRNA in all the 357 mouse KRAB-Zfp genes (numbers highlighted in red are the cut sites located within the clusters of target.
							Targeting Clusters 4 and 5				Targeting Clusters 1 and 3				Targeting Clusters 21,22			Targeting Cluster 40
							No. of KZfps genes = 21				No. of KZfps genes = 56				No. of KZfps genes = 9			No. of KZfps genes = 28					Total 114 KRAB-Zfps
Gene Symbol	Ensembl Gene ID	Cluster #	Chr.#	Gene.start	Gene.end	No. of ZnFs	sg1	sg6	sg8	sg10	sg3	sg9	sg2	sg7	sg4	sg11	sg12	sg13	sg14	sg15	sg5
3300002I08Rik	ENSMUSG00000063364	1	2	150136671	150188501	0	0	0	0	0	0	0	0	0	0	0	0	0	0	0	0
Gm10130	ENSMUSG00000063393	1	2	150149438	150151944	8	0	0	0	0	0	0	0	0	0	2	0	0	0	0	0
Gm14124	ENSMUSG00000079008	1	2	150083253	150096036	19	0	0	0	0	1	1	0	3	0	0	0	0	0	0	0
Gm14139	ENSMUSG00000079009	1	2	150007491	150019015	13	0	0	0	0	0	1	0	0	0	0	0	0	0	0	0
Zfp120	ENSMUSG00000068134	1	2	149940142	149962444	9	0	0	0	0	0	0	0	0	0	0	0	0	0	0	0
Zfp345	ENSMUSG00000074731	1	2	150296727	150310827	14	0	0	0	0	1	1	0	1	0	0	0	0	0	0	0
Zfp442	ENSMUSG00000068130	1	2	150232877	150277222	17	0	0	0	0	1	1	0	0	0	0	0	0	0	0	0
Zfp937	ENSMUSG00000060336	1	2	150043809	150066461	14	0	0	0	0	2	0	0	0	0	0	0	0	0	0	0
Zfp334	ENSMUSG00000017667	2	2	165199764	165213759	14	0	0	0	0	0	0	0	0	0	0	0	0	0	0	0
Zfp663	ENSMUSG00000056824	2	2	165176797	165194229	6	0	0	0	0	0	0	0	0	0	0	0	0	0	0	0
2210418O10Rik	ENSMUSG00000078894	3	2	175454411	175468170	1	0	0	0	0	0	0	1	0	0	0	0	0	0	0	0
C330013J21Rik	ENSMUSG00000074529	3	2	177638045	177660318	0	0	0	0	0	0	0	0	0	0	0	0	0	0	0	0
Etohi1	ENSMUSG00000074519	3	2	177757989	177768727	12	0	0	0	0	2	1	2	6	0	0	0	0	0	0	0
Gm11007	ENSMUSG00000078890	3	2	175643110	175652992	13	0	0	0	0	2	5	5	3	0	0	0	0	0	0	0
Gm11008	ENSMUSG00000078891	3	2	175595572	175605231	0	0	0	0	0	0	0	0	0	0	0	0	0	0	0	0
Gm11009	ENSMUSG00000078895	3	2	175375245	175377101	0	0	0	0	0	0	0	0	0	0	0	0	0	0	0	0
Gm14288	ENSMUSG00000078889	3	2	175788489	175800225	0	0	0	0	0	0	0	0	0	0	0	0	0	0	0	0
Gm14295	ENSMUSG00000078877	3	2	176583317	176595928	25	0	0	0	0	3	10	6	12	0	0	0	0	0	0	0
Gm14296	ENSMUSG00000074527	3	2	176677214	176712514	1	0	0	0	0	0	0	1	0	0	0	0	0	0	0	0
Gm14305	ENSMUSG00000078878	3	2	176493037	176506522	14	0	0	0	0	2	5	4	2	0	0	0	0	0	0	0
Gm14306 (Zfp973)	ENSMUSG00000078879	3	2	176455231	176503794	6	0	0	0	0	0	0	0	1	0	0	0	0	0	0	0
Gm14308	ENSMUSG00000078880	3	2	176398073	176421053	13	0	0	0	0	2	5	5	3	0	0	0	0	0	0	0
Gm14322	ENSMUSG00000078864	3	2	177493993	177505177	8	0	0	0	0	2	3	1	2	0	0	0	0	0	0	0
Gm14325	ENSMUSG00000078863	3	2	177566496	177575041	14	0	0	0	0	1	3	5	8	0	0	0	0	0	0	0
Gm14326	ENSMUSG00000078862	3	2	177670698	177692002	15	0	0	0	0	1	4	7	6	0	0	0	0	0	0	0
Gm14327	ENSMUSG00000074521	3	2	177631801	177640489	0	0	0	0	0	0	0	0	0	0	0	0	0	0	0	0
Gm14391	ENSMUSG00000078903	3	2	175016566	175032418	16	0	0	0	0	2	7	4	5	0	0	0	0	0	0	0
Gm14393	ENSMUSG00000078905	3	2	174887050	174893282	3	0	0	0	0	1	1	1	1	0	0	0	0	0	0	0
Gm14399	ENSMUSG00000090093	3	2	174954994	174967513	18	0	0	0	0	1	4	6	9	0	0	0	0	0	0	0
Gm14401	ENSMUSG00000078872	3	2	176859025	176872052	5	0	0	0	0	1	1	2	2	0	0	0	0	0	0	0
Gm14403	ENSMUSG00000067480	3	2	177282920	177297014	9	0	0	0	0	1	5	4	0	0	0	0	0	0	0	0
Gm14406	ENSMUSG00000078865	3	2	177353909	177362915	10	0	0	0	0	2	2	1	7	0	0	0	0	0	0	0
Gm14408	ENSMUSG00000078876	3	2	176615845	176621435	0	0	0	0	0	0	0	0	0	0	0	0	0	0	0	0
Gm14410	ENSMUSG00000078870	3	2	176968158	176991126	9	0	0	0	0	2	2	4	4	0	0	0	0	0	0	0
Gm14412	ENSMUSG00000078868	3	2	177099225	177109012	15	0	0	0	0	5	3	2	2	0	5	0	0	0	0	0
Gm14418	ENSMUSG00000078867	3	2	177171829	177183025	8	0	0	0	0	2	3	1	2	0	0	0	0	0	0	0
Gm14419	ENSMUSG00000078875	3	2	176785661	176797492	17	0	0	0	0	3	5	6	7	0	0	0	0	0	0	0
Gm14420 (Zfp970)	ENSMUSG00000078866	3	2	177249438	177262834	14	0	0	0	0	0	1	4	6	0	0	0	0	0	0	0
Gm14430	ENSMUSG00000078883	3	2	176181277	176191160	13	0	0	0	0	2	5	5	3	0	0	0	0	0	0	0
Gm14431	ENSMUSG00000078882	3	2	176221039	176232462	11	0	0	0	0	0	0	1	4	0	0	0	0	0	0	0
Gm14432	ENSMUSG00000078885	3	2	176083705	176093584	14	0	0	0	0	2	5	4	2	0	0	0	0	0	0	0
Gm14434	ENSMUSG00000078881	3	2	176266735	176280240	13	0	0	0	0	2	5	5	3	0	0	0	0	0	0	0
Gm14435	ENSMUSG00000089951	3	2	176317757	176329924	0	0	0	0	0	0	0	0	0	0	0	0	0	0	0	0
Gm14436	ENSMUSG00000078884	3	2	176131382	176141650	6	0	0	0	0	0	0	0	1	0	0	0	0	0	0	0
Gm14440	ENSMUSG00000078901	3	2	175100626	175112306	0	0	0	0	0	0	0	0	0	0	0	0	0	0	0	0
Gm14443	ENSMUSG00000078902	3	2	174991756	175001372	16	0	0	0	0	0	6	8	8	0	0	0	0	0	0	0
Gm14444	ENSMUSG00000078906	3	2	174835742	174844749	10	0	0	0	0	2	2	1	7	0	0	0	0	0	0	0
Gm2004	ENSMUSG00000078893	3	2	175544914	175553148	17	0	0	0	0	3	5	6	7	0	0	0	0	0	0	0
Gm2007	ENSMUSG00000078888	3	2	175740669	175750551	13	0	0	0	0	2	5	5	3	0	0	0	0	0	0	0
Gm2026	ENSMUSG00000078886	3	2	175964463	175979435	13	0	0	0	0	2	5	5	3	0	0	0	0	0	0	0
Gm4245	ENSMUSG00000090221	3	2	175691355	175702778	11	0	0	0	0	0	0	1	4	0	0	0	0	0	0	0
Gm4631	ENSMUSG00000078899	3	2	175147456	175163698	13	0	0	0	0	2	5	5	3	0	0	0	0	0	0	0
Gm4723	ENSMUSG00000078898	3	2	175197937	175209702	11	0	0	0	0	0	0	1	4	0	0	0	0	0	0	0
Gm4724	ENSMUSG00000078897	3	2	175247801	175261308	13	0	0	0	0	2	5	5	3	0	0	0	0	0	0	0
Gm6710	ENSMUSG00000078887	3	2	175868351	175880380	16	0	0	0	0	2	7	4	5	0	0	0	0	0	0	0
Gm8898 (Zfp966)	ENSMUSG00000089756	3	2	175918013	175930232	11	0	0	0	0	0	0	1	4	0	0	0	0	0	0	0
Gm8923	ENSMUSG00000078896	3	2	175295564	175307672	6	0	0	0	0	0	0	0	1	0	0	0	0	0	0	0
Zfp931	ENSMUSG00000078861	3	2	177802400	177813181	7	0	0	0	0	3	3	4	0	0	0	0	0	0	0	0
Gm13212 (Zfp268)	ENSMUSG00000078502	4	4	145175069	145215248	20	14	7	11	0	0	0	0	0	0	0	0	0	0	0	0
Gm13225 (Zfp990)	ENSMUSG00000078503	4	4	145100662	145129091	13	4	3	3	0	0	0	0	0	0	0	0	0	0	0	0
Gm13242 (Zfp980)	ENSMUSG00000058186	4	4	145104787	145294344	14	0	0	4	3	0	0	0	0	0	0	0	0	0	0	0
2610305D13Rik (Zfp979)	ENSMUSG00000066000	5	4	146986046	147052416	3	0	1	1	0	0	0	0	0	0	0	0	0	0	0	0
Gm13051 (Zfp987)	ENSMUSG00000066009	5	4	146064699	146094022	14	11	6	2	0	0	0	0	0	0	0	0	0	0	0	0
Gm13138 (Rex2)	ENSMUSG00000067919	5	4	146395959	146434903	15	1	0	2	6	0	0	0	0	0	0	0	0	0	0	0
Gm13139 (Zfp991)	ENSMUSG00000067916	5	4	146506147	146554688	11	8	3	3	0	0	0	0	0	0	0	0	0	0	0	0
Gm13145 (Zfp978)	ENSMUSG00000078497	5	4	146735412	146765113	3	0	0	0	1	0	0	0	0	0	0	0	0	0	0	0
Gm13150 (Zfp989)	ENSMUSG00000086147	5	4	146346085	146364864	15	8	7	1	0	0	0	0	0	0	0	0	0	0	0	0
Gm13151 (Zfp988)	ENSMUSG00000078498	5	4	146679783	146707843	14	13	6	0	0	0	0	0	0	0	0	0	0	0	0	0
Gm13152 (Zfp982)	ENSMUSG00000078496	5	4	146866526	146887595	7	0	1	4	0	0	0	0	0	0	0	0	0	0	0	0
Gm13154 (Zfp985)	ENSMUSG00000065999	5	4	146927386	146959307	10	1	3	1	0	0	0	0	0	0	0	0	0	0	0	0
Gm13157 (Zfp984)	ENSMUSG00000078495	5	4	147128083	147183895	11	6	4	5	0	0	0	0	0	0	0	0	0	0	0	0
Gm13235 (Zfp986)	ENSMUSG00000078500	5	4	145458697	145489878	5	4	3	0	0	0	0	0	0	0	0	0	0	0	0	0
Gm13247 (Zfp981)	ENSMUSG00000056300	5	4	145658647	145696012	7	0	1	0	2	0	0	0	0	0	0	0	0	0	0	0
Gm13248 (Zfp993)	ENSMUSG00000063245	5	4	145539879	145587078	2	2	0	1	0	0	0	0	0	0	0	0	0	0	0	0
Gm13251 (Zfp992)	ENSMUSG00000070605	5	4	145727747	145749016	11	8	3	3	0	0	0	0	0	0	0	0	0	0	0	0
Rex2	ENSMUSG00000078499	5	4	145881315	145887868	15	1	0	2	6	0	0	0	0	0	0	0	0	0	0	0
Zfp534	ENSMUSG00000062518	5	4	147047611	147076662	15	9	8	2	0	0	0	0	0	0	0	0	0	0	0	0
Zfp600	ENSMUSG00000066007	5	4	146124225	146166156	17	1	0	1	7	0	0	0	0	0	0	0	0	0	0	0
Zfp933	ENSMUSG00000059423	5	4	147197095	147222475	12	0	0	0	0	0	0	0	0	0	0	0	0	0	0	0
4930522L14Rik	ENSMUSG00000072762	6	5	110165009	110180905	20	0	0	0	0	0	0	0	0	0	1	0	0	0	0	0
5430403G16Rik	ENSMUSG00000072763	6	5	110103564	110120060	19	0	0	0	0	0	0	0	0	0	1	0	0	0	0	0
Gm15446	ENSMUSG00000090015	6	5	110352419	110372955	16	0	0	0	0	0	0	0	0	0	1	0	0	0	0	0
Zfp605	ENSMUSG00000023284	6	5	110539111	110560756	12	0	0	0	0	0	0	0	0	0	0	0	0	0	0	0
Zfp932	ENSMUSG00000066613	6	5	110425540	110439430	15	0	0	0	0	0	0	0	0	0	1	0	0	0	0	0
Zfp113	ENSMUSG00000037007	7	5	138580930	138596972	8	0	0	0	0	0	0	0	0	0	0	0	0	0	0	0
Zkscan1	ENSMUSG00000029729	7	5	138526312	138549050	6	0	0	0	0	0	0	0	0	0	0	0	0	0	0	0
A430033K04Rik	ENSMUSG00000056014	8	5	139064087	139090052	8	0	0	0	0	0	0	0	0	0	0	0	0	0	0	0
Zfp157	ENSMUSG00000036898	8	5	138882696	138901922	11	0	0	0	0	0	0	0	0	0	0	0	0	0	0	0
Zfp68	ENSMUSG00000058291	8	5	139045844	139060989	9	0	0	0	0	0	0	0	0	0	0	0	0	0	0	0
Rbak	ENSMUSG00000061898	9	5	143933865	143942454	14	0	0	0	0	0	0	0	0	0	0	0	0	0	0	0
Zfp12	ENSMUSG00000029587	9	5	143996842	144010513	15	0	0	0	0	0	0	0	0	0	0	0	0	0	0	0
Zfp316	ENSMUSG00000046658	9	5	144011376	144031701	14	0	0	0	0	0	0	0	0	0	0	0	0	0	0	0
Zfp498	ENSMUSG00000070420	10	5	146044212	146052338	6	0	0	0	0	0	0	0	0	0	0	0	0	0	0	0
Zfp655	ENSMUSG00000007812	10	5	145992592	145998115	6	0	0	0	0	0	0	0	0	0	0	0	0	0	0	0
Zkscan14	ENSMUSG00000029627	10	5	145955815	145962751	6	0	0	0	0	0	0	0	0	0	0	0	0	0	0	0
Zkscan5	ENSMUSG00000055991	10	5	145965431	145982619	12	0	0	0	0	0	0	0	0	0	0	0	0	0	0	0
Zfp212	ENSMUSG00000052763	11	6	47870475	47882638	4	0	0	0	0	0	0	0	0	0	0	0	0	0	0	0
Zfp282	ENSMUSG00000025821	11	6	47827203	47858484	5	0	0	0	0	0	0	0	0	0	0	0	0	0	0	0
Zfp398	ENSMUSG00000062519	11	6	47785660	47818256	7	0	0	0	0	0	0	0	0	0	0	0	0	0	0	0
Zfp746	ENSMUSG00000057691	11	6	48012394	48036592	3	0	0	0	0	0	0	0	0	0	0	0	0	0	0	0
Zfp777	ENSMUSG00000071477	11	6	47974187	47998910	9	0	0	0	0	0	0	0	0	0	0	0	0	0	0	0
Zfp786	ENSMUSG00000051499	11	6	47769265	47780866	11	0	0	0	0	0	0	0	0	0	0	0	0	0	0	0
Zfp956	ENSMUSG00000045466	11	6	47903389	47915299	6	0	0	0	0	0	0	0	0	0	0	0	0	0	0	0
Zfp248	ENSMUSG00000030145	12	6	118377337	118405546	7	0	0	0	0	0	0	0	0	0	0	0	0	0	0	0
Zfp9	ENSMUSG00000072623	12	6	118411968	118429338	12	0	0	0	0	0	0	0	0	0	0	0	0	0	0	0
Zfp28	ENSMUSG00000062861	13	7	6336080	6347755	14	0	0	0	0	0	0	0	0	0	0	0	0	0	0	0
Zfp583	ENSMUSG00000030443	13	7	6267262	6282887	12	0	0	0	0	0	0	0	0	0	0	0	0	0	0	0
Zfp667	ENSMUSG00000054893	13	7	6238181	6259485	14	0	0	0	0	0	0	0	0	0	0	0	0	0	0	0
Zfp78	ENSMUSG00000055150	13	7	6324068	6332201	11	0	0	0	0	0	0	0	0	0	0	0	0	0	0	0
Zfp418	ENSMUSG00000034538	14	7	7124041	7136273	14	0	0	0	0	0	0	0	0	0	0	0	0	0	0	0
Zfp772	ENSMUSG00000066838	14	7	7154833	7162506	8	0	0	0	0	0	0	0	0	0	0	0	0	0	0	0
Zfp773	ENSMUSG00000063535	14	7	7083389	7089466	8	0	0	0	0	0	0	0	0	0	0	0	0	0	0	0
Zfp954	ENSMUSG00000062116	14	7	7067401	7074163	8	0	0	0	0	0	0	0	0	0	0	0	0	0	0	0
Zfp551	ENSMUSG00000034071	15	7	13000502	13008100	13	0	0	0	0	0	0	0	0	0	0	0	0	0	0	0
Zfp606	ENSMUSG00000030386	15	7	13063642	13081584	13	0	0	0	0	0	0	0	0	0	0	0	0	0	0	0
Zfp110	ENSMUSG00000058638	16	7	13420110	13435926	5	0	0	0	0	0	0	0	0	0	0	0	0	0	0	0
Zfp128	ENSMUSG00000060397	16	7	13466526	13478771	7	0	0	0	0	0	0	0	0	0	0	0	0	0	0	0
Zfp324	ENSMUSG00000004500	16	7	13551187	13559585	9	0	0	0	0	0	0	0	0	0	0	0	0	0	0	0
Zfp446	ENSMUSG00000033961	16	7	13563197	13569689	3	0	0	0	0	0	0	0	0	0	0	0	0	0	0	0
Zfp108	ENSMUSG00000030486	17	7	25042663	25046933	12	0	0	0	0	0	0	0	0	0	0	0	0	0	0	0
Zfp109	ENSMUSG00000074283	17	7	25013067	25022128	12	0	0	0	0	0	0	0	0	0	0	0	0	0	0	0
Zfp111	ENSMUSG00000087598	17	7	24978966	24996462	14	0	0	0	0	0	0	0	0	0	0	0	0	0	0	0
Zfp112	ENSMUSG00000052675	17	7	24897333	24912971	12	0	0	0	0	0	0	0	0	0	0	0	0	0	0	0
Zfp114	ENSMUSG00000068962	17	7	24961171	24967898	10	0	0	0	0	0	0	0	0	0	0	0	0	0	0	0
Zfp180	ENSMUSG00000057101	17	7	24866943	24892717	12	0	0	0	0	0	0	0	0	0	0	0	0	0	0	0
Zfp235	ENSMUSG00000047603	17	7	24919193	24927285	15	0	0	0	0	0	0	0	0	0	0	0	0	0	0	0
Zfp61	ENSMUSG00000050605	17	7	25072327	25086251	8	0	0	0	0	0	0	0	0	0	0	0	0	0	0	0
Zfp93	ENSMUSG00000055305	17	7	25055439	25061846	13	0	0	0	0	0	0	0	0	0	0	0	0	0	0	0
Zfp94	ENSMUSG00000074282	17	7	25086723	25101685	11	0	0	0	0	0	0	0	0	0	0	0	0	0	0	0
1700049G17Rik	ENSMUSG00000070709	18	7	28692411	28714479	21	0	0	0	0	0	0	0	0	0	0	0	0	0	0	0
C030039L03Rik	ENSMUSG00000057093	18	7	28474359	28491503	17	0	0	0	0	0	0	0	0	0	0	0	0	0	0	0
Zfp59	ENSMUSG00000078779	18	7	28627874	28641995	16	0	0	0	0	0	0	0	0	0	0	0	0	0	0	0
Zfp60	ENSMUSG00000037640	18	7	28516408	28538721	19	0	0	0	0	0	0	0	0	0	0	0	0	0	0	0
Zfp607	ENSMUSG00000020420	18	7	28647576	28664586	18	0	0	0	0	0	0	0	0	0	0	0	0	0	0	0
Zfp626	ENSMUSG00000030604	18	7	28592223	28603811	17	0	0	0	0	0	0	0	0	0	0	0	0	0	0	0
Zfp780b	ENSMUSG00000063047	18	7	28747727	28759804	21	0	0	0	0	0	0	0	0	0	0	0	0	0	0	0
Zfp14	ENSMUSG00000053985	19	7	30823072	30829753	13	0	0	0	0	0	0	0	0	0	0	0	0	0	0	0
Zfp27	ENSMUSG00000062040	19	7	30678352	30691591	21	0	0	0	0	0	0	0	0	0	0	0	0	0	0	0
Zfp30	ENSMUSG00000047473	19	7	30569017	30579721	12	0	0	0	0	0	0	0	0	0	0	0	0	0	0	0
Zfp382	ENSMUSG00000074220	19	7	30906961	30919684	9	0	0	0	0	0	0	0	0	0	0	0	0	0	0	0
Zfp566	ENSMUSG00000078768	19	7	30862356	30875529	7	0	0	0	0	0	0	0	0	0	0	0	0	0	0	0
Zfp568	ENSMUSG00000074221	19	7	30768974	30813301	11	0	0	0	0	0	0	0	0	0	0	0	0	0	0	0
Zfp74	ENSMUSG00000059975	19	7	30715834	30739108	18	0	0	0	0	0	0	0	0	0	0	0	0	0	0	0
Zfp790	ENSMUSG00000011427	19	7	30601091	30617061	12	0	0	0	0	0	0	0	0	0	0	0	0	0	0	0
Zfp82	ENSMUSG00000058447	19	7	30841057	30857842	12	0	0	0	0	0	0	0	0	0	0	0	0	0	0	0
Zfp84	ENSMUSG00000046185	19	7	30553571	30564840	11	0	0	0	0	0	0	0	0	0	0	0	0	0	0	0
Zfp940	ENSMUSG00000050855	19	7	30618639	30638688	10	0	0	0	0	0	0	0	0	0	0	0	0	0	0	0
2610021A01Rik	ENSMUSG00000091474	20	7	48854631	48883903	15	0	0	0	0	0	0	0	0	0	0	0	0	0	0	0
AI987944	ENSMUSG00000056383	20	7	48629142	48648630	9	0	0	0	0	0	0	0	0	0	0	0	0	0	0	0
AW146154	ENSMUSG00000074166	20	7	48734250	48755260	12	0	0	0	0	0	0	0	0	0	3	0	0	0	0	0
Gm6871	ENSMUSG00000090744	20	7	48801044	48829032	11	0	0	0	0	0	0	0	0	0	0	0	0	0	0	0
Zfp788	ENSMUSG00000074165	20	7	48888573	48906904	23	0	0	0	0	0	0	0	3	0	0	0	0	0	0	0
9830147E19Rik	ENSMUSG00000074158	21	7	49864896	49897958	18	0	0	0	0	0	0	0	0	1	7	3	0	0	0	0
Gm17067	ENSMUSG00000091594	21	7	49960839	49982387	8	0	0	0	0	0	0	0	0	0	1	0	0	0	0	0
Gm2381	ENSMUSG00000092225	21	7	50072199	50122604	7	0	0	0	0	0	0	0	0	1	1	1	0	0	0	0
Gm5595	ENSMUSG00000069727	21	7	49915475	49948088	14	0	0	0	0	0	0	0	0	1	2	3	0	0	0	0
Gm7221 (Zfp977)	ENSMUSG00000092335	21	7	49835153	49847917	11	0	0	0	0	0	0	0	0	1	0	0	0	0	0	0
Zfp141	ENSMUSG00000092416	21	7	49728756	49761096	10	0	0	0	0	0	0	0	0	0	0	0	0	0	0	0
EU599041	ENSMUSG00000074887	22	7	50478945	50481703	4	0	0	0	0	0	0	0	0	1	1	1	0	0	0	0
Zfp715	ENSMUSG00000012640	22	7	50551567	50568664	18	0	0	0	0	0	0	0	0	0	0	0	0	0	0	0
Zfp936	ENSMUSG00000064194	22	7	50442540	50445851	11	0	0	0	0	0	0	0	0	1	1	1	0	0	0	0
Zfp658	ENSMUSG00000056592	23	7	50817626	50830831	21	0	0	0	0	0	0	0	0	0	0	0	0	0	0	0
Zfp719	ENSMUSG00000030469	23	7	50834980	50848605	13	0	0	0	0	0	0	0	0	0	0	0	0	0	0	0
Zfp819	ENSMUSG00000055102	23	7	50862539	50873655	9	0	0	0	0	0	0	0	0	0	0	0	0	0	0	0
9130019O22Rik	ENSMUSG00000030823	24	7	134525774	134530680	13	0	0	0	0	0	0	0	0	0	0	0	0	0	0	0
E430018J23Rik	ENSMUSG00000078580	24	7	134533187	134537143	9	0	0	0	0	0	0	0	0	0	0	0	0	0	0	0
Zfp688	ENSMUSG00000045251	24	7	134562481	134565582	2	0	0	0	0	0	0	0	0	0	0	0	0	0	0	0
Zfp689	ENSMUSG00000048921	24	7	134587266	134592672	10	0	0	0	0	0	0	0	0	0	0	0	0	0	0	0
Zfp747	ENSMUSG00000054381	24	7	134516078	134519564	9	0	0	0	0	0	0	0	0	0	0	0	0	0	0	0
Zfp764	ENSMUSG00000045757	24	7	134547182	134550336	9	0	0	0	0	0	0	0	0	0	0	0	0	0	0	0
Gm20422	ENSMUSG00000092544	26	8	72266759	72298785	3	0	0	0	0	0	0	0	1	0	0	0	0	0	0	0
Zfp866	ENSMUSG00000043090	26	8	72285225	72315077	12	0	0	0	0	0	0	0	0	0	0	0	0	0	0	0
Zfp868	ENSMUSG00000060427	26	8	72134756	72149447	9	0	0	0	0	0	0	0	0	0	0	0	0	0	0	0
Zfp869	ENSMUSG00000054648	26	8	72230231	72234623	12	0	0	0	0	0	0	0	1	0	0	0	0	0	0	0
Zfp963	ENSMUSG00000092260	26	8	72265538	72273869	7	0	0	0	0	0	0	0	1	0	0	0	0	0	0	0
Zfp964	ENSMUSG00000091764	26	8	72183162	72188069	9	0	0	0	0	0	0	0	0	0	0	0	0	0	0	0
Zfp617	ENSMUSG00000066880	27	8	74432534	74458528	14	0	0	0	0	0	0	0	0	0	0	0	0	0	0	0
Zfp709	ENSMUSG00000056019	27	8	74411163	74414811	18	0	0	0	0	0	0	0	0	0	0	0	0	0	0	0
Zfp882	ENSMUSG00000089857	27	8	74432507	74440253	13	0	0	0	0	0	0	0	0	0	0	0	0	0	0	0
Zfp961	ENSMUSG00000052446	27	8	74474937	74517307	11	0	0	0	0	0	0	0	0	0	0	0	0	0	0	0
Zfp26	ENSMUSG00000063108	29	9	20237416	20264606	22	0	0	0	0	0	0	0	0	0	0	0	0	0	0	0
Zfp266	ENSMUSG00000060510	29	9	20299512	20325861	9	0	0	0	0	0	0	0	0	0	0	0	0	0	0	0
Zfp426	ENSMUSG00000059475	29	9	20272993	20297190	11	0	0	0	0	0	0	0	0	0	0	0	0	0	0	0
Zfp560	ENSMUSG00000045519	29	9	20149580	20189621	15	0	0	0	0	0	0	0	0	0	0	0	0	0	0	0
Zfp846	ENSMUSG00000058192	29	9	20385769	20399638	14	0	0	0	0	0	0	0	0	0	0	0	0	0	0	0
Zfp599	ENSMUSG00000062794	30	9	22051874	22064339	10	0	0	0	0	0	0	0	0	0	0	0	0	0	0	0
Zfp809	ENSMUSG00000057982	30	9	22030274	22047641	7	0	0	0	0	0	0	0	0	0	0	0	0	0	0	0
Zfp810	ENSMUSG00000066829	30	9	22082669	22094985	10	0	0	0	0	0	0	0	0	0	0	0	0	0	0	0
Zfp872	ENSMUSG00000074472	30	9	22001511	22005068	12	0	0	0	0	0	0	0	0	0	0	0	0	0	0	0
Gm10778	ENSMUSG00000074860	31	10	81111816	81126976	14	0	0	0	0	0	0	0	0	0	0	0	0	0	0	0
Gm3055	ENSMUSG00000078437	31	10	81208728	81214554	0	0	0	0	0	0	0	0	0	0	0	0	0	0	0	0
Gm4767	ENSMUSG00000078436	31	10	81283872	81286105	14	0	0	0	0	0	0	0	0	0	0	0	0	0	0	0
Zfp781	ENSMUSG00000062540	31	10	81367818	81373644	0	0	0	0	0	0	0	0	0	0	0	0	0	0	0	0
AU041133	ENSMUSG00000078435	32	10	81600998	81614756	14	0	0	0	0	0	0	0	0	0	1	0	0	0	0	0
Zfp938	ENSMUSG00000062931	32	10	81687595	81704025	10	0	0	0	0	0	1	0	0	0	1	0	0	0	0	0
Zfp354a	ENSMUSG00000020364	33	11	50872759	50886301	13	0	0	0	0	0	0	0	0	0	0	0	0	0	0	0
Zfp354b	ENSMUSG00000020335	33	11	50735325	50745135	13	0	0	0	0	0	0	0	0	0	0	0	0	0	0	0
Zfp354c	ENSMUSG00000044807	33	11	50624588	50641226	11	0	0	0	0	0	0	0	0	0	0	0	0	0	0	0
Zfp454	ENSMUSG00000048728	33	11	50686222	50701153	12	0	0	0	0	0	0	0	0	0	0	0	0	0	0	0
Zfp879	ENSMUSG00000044296	33	11	50645533	50655054	13	0	0	0	0	0	0	0	0	0	0	0	0	0	0	0
2810021J22Rik	ENSMUSG00000020491	34	11	58680718	58696790	7	0	0	0	0	0	0	0	0	0	0	0	0	0	0	0
Gm12258	ENSMUSG00000068869	34	11	58660660	58672151	0	0	0	0	0	0	0	0	0	0	0	0	0	0	0	0
Zfp39	ENSMUSG00000037001	34	11	58701655	58717727	12	0	0	0	0	0	0	0	0	0	0	0	0	0	0	0
Zfp867	ENSMUSG00000054519	35	11	59274699	59285976	10	0	0	0	0	0	0	0	0	0	0	0	0	0	0	0
Zkscan17	ENSMUSG00000020472	35	11	59299022	59340253	4	0	0	0	0	0	0	0	0	0	0	0	0	0	0	0
Zfp286	ENSMUSG00000047342	36	11	62566879	62602964	10	0	0	0	0	0	0	0	0	0	0	0	0	0	0	0
Zfp287	ENSMUSG00000005267	36	11	62513858	62545407	14	0	0	0	0	0	0	0	0	0	0	0	0	0	0	0
Gm12588	ENSMUSG00000062632	37	11	121767089	121786643	9	0	0	0	0	0	0	0	0	0	3	0	0	0	0	0
Gm9631	ENSMUSG00000078564	37	11	121803724	121818041	17	0	0	0	0	0	0	0	0	0	0	0	0	0	0	0
Zfp192	ENSMUSG00000063894	38	13	21605091	21622989	9	0	0	0	0	0	0	0	0	0	0	0	0	0	0	0
Zkscan3	ENSMUSG00000021327	38	13	21478874	21494624	7	0	0	0	0	0	0	0	0	0	0	0	0	0	0	0
6720489N17Rik	ENSMUSG00000072066	39	13	62706550	62708859	0	0	0	0	0	0	0	0	0	0	0	0	0	0	0	0
Gm3604	ENSMUSG00000091183	39	13	62470223	62473296	14	0	0	0	0	0	0	0	0	0	1	0	0	0	0	0
Zfp808	ENSMUSG00000074867	39	13	62231276	62274779	22	0	0	0	0	0	0	0	1	0	0	0	0	0	0	0
Zfp934	ENSMUSG00000074865	39	13	62618686	62621904	11	0	0	0	0	0	0	0	1	0	0	0	0	0	0	0
Zfp935	ENSMUSG00000055228	39	13	62555683	62568128	8	0	0	0	0	0	0	0	0	0	0	0	0	0	0	0
A530054K11Rik	ENSMUSG00000021510	40	13	67717938	67738690	27	0	0	0	0	0	0	0	0	0	0	0	2	1	2	0
AA987161	ENSMUSG00000058093	40	13	67690380	67710644	30	0	0	0	0	0	0	0	0	0	0	0	2	2	0	0
Gm10037	ENSMUSG00000058246	40	13	67934172	67944050	0	0	0	0	0	0	0	0	0	0	0	0	0	0	0	0
Gm10323	ENSMUSG00000071295	40	13	66953110	66955898	7	0	0	0	0	0	0	0	0	0	5	0	0	0	0	2
Gm9894	ENSMUSG00000052909	40	13	67864735	67874566	4	0	0	0	0	0	0	0	0	0	0	0	2	0	0	0
Rsl1	ENSMUSG00000058900	40	13	67274143	67284062	12	0	0	0	0	0	0	0	0	0	0	0	1	0	0	0
Rslcan18	ENSMUSG00000074824	40	13	67199100	67214917	9	0	0	0	0	0	0	0	0	0	0	0	0	0	0	0
Zfp273	ENSMUSG00000030446	40	13	67914753	67927937	15	0	0	0	0	0	0	0	0	0	0	0	0	0	0	0
Zfp429	ENSMUSG00000078994	40	13	67490263	67500703	10	0	0	0	0	0	0	0	0	0	0	0	0	0	0	0
Zfp455	ENSMUSG00000051037	40	13	67295442	67310234	11	0	0	0	0	0	0	0	0	0	0	0	1	0	0	0
Zfp456	ENSMUSG00000078995	40	13	67446182	67476746	10	0	0	0	0	0	0	0	0	0	0	0	1	0	0	0
Zfp457	ENSMUSG00000055341	40	13	67393386	67407348	16	0	0	0	0	0	0	0	0	0	0	0	1	0	1	0
Zfp458	ENSMUSG00000055480	40	13	67355854	67370004	20	0	0	0	0	0	0	0	0	0	0	0	1	0	2	0
Zfp459	ENSMUSG00000055560	40	13	67506658	67514893	3	0	0	0	0	0	0	0	0	0	0	0	1	0	0	0
Zfp493	ENSMUSG00000090659	40	13	67880630	67890019	11	0	0	0	0	0	0	0	0	0	0	0	0	0	0	0
Zfp58	ENSMUSG00000071291	40	13	67591103	67627087	14	0	0	0	0	0	0	0	0	0	0	0	1	0	0	0
Zfp595	ENSMUSG00000057842	40	13	67413934	67433496	18	0	0	0	0	0	0	0	0	0	0	0	0	2	1	0
Zfp640	ENSMUSG00000074830	40	13	66771705	66774266	7	0	0	0	0	0	0	0	0	0	5	0	0	0	0	5
Zfp708	ENSMUSG00000058883	40	13	67170336	67198912	16	0	0	0	0	0	0	0	0	0	0	0	0	0	0	0
Zfp712	ENSMUSG00000090641	40	13	67139530	67162106	20	0	0	0	0	0	0	0	0	0	0	0	0	0	0	0
Zfp71-rs1	ENSMUSG00000071281	40	13	67806243	67830056	9	0	0	0	0	0	0	0	0	0	0	0	1	1	0	0
Zfp738	ENSMUSG00000048280	40	13	67768374	67788008	20	0	0	0	0	0	0	0	0	0	0	0	1	1	1	0
Zfp748	ENSMUSG00000069204	40	13	67639580	67654065	23	0	0	0	0	0	0	0	0	0	0	0	2	0	0	0
Zfp759	ENSMUSG00000057396	40	13	67229162	67242723	19	0	0	0	0	0	0	0	0	0	0	0	0	1	0	0
Zfp85-rs1	ENSMUSG00000058331	40	13	67848737	67856165	14	0	0	0	0	0	0	0	0	0	0	0	0	0	0	0
Zfp87	ENSMUSG00000071285	40	13	67616722	67622261	15	0	0	0	0	0	0	0	0	0	0	0	0	0	0	0
Zfp874a	ENSMUSG00000069206	40	13	67527195	67552560	10	0	0	0	0	0	0	0	0	0	0	0	1	0	0	0
Zfp874b	ENSMUSG00000059839	40	13	67572450	67585189	10	0	0	0	0	0	0	0	0	0	0	0	0	0	0	0
Zfp953	ENSMUSG00000056552	40	13	67418878	67461541	8	0	0	0	0	0	0	0	0	0	0	0	1	0	0	0
Zfp72	ENSMUSG00000069184	41	13	74508874	74514014	11	0	0	0	0	0	0	0	0	0	0	0	0	0	0	0
Zfp825	ENSMUSG00000069208	41	13	74617965	74620391	6	0	0	0	0	0	0	0	0	0	1	0	0	0	0	0
Zfp251	ENSMUSG00000022526	42	15	76682578	76701865	11	0	0	0	0	0	0	0	0	0	0	0	0	0	0	0
Zfp647	ENSMUSG00000054967	42	15	76741281	76748440	13	0	0	0	0	0	0	0	0	0	0	0	0	0	0	0
Zfp7	ENSMUSG00000033669	42	15	76709689	76722822	16	0	0	0	0	0	0	0	0	0	0	0	0	0	0	0
Zfp263	ENSMUSG00000022529	43	16	3744093	3750790	9	0	0	0	0	0	0	0	0	0	0	0	0	0	0	0
Zfp597	ENSMUSG00000039789	43	16	3858321	3884561	7	0	0	0	0	0	0	0	0	0	0	0	0	0	0	0
Gm6712	ENSMUSG00000072761	44	17	17452246	17456475	0	0	0	0	0	0	0	0	0	0	0	0	0	0	0	0
Zfp960	ENSMUSG00000067034	44	17	17201077	17226592	13	0	0	0	0	0	0	0	0	0	4	0	0	0	0	0
Zfp97	ENSMUSG00000073452	44	17	17258379	17283795	13	0	0	0	0	0	0	0	0	0	5	0	0	0	0	0
2210404O09Rik	ENSMUSG00000078546	45	17	22016537	22045059	9	1	0	4	0	0	0	0	0	0	0	0	0	0	0	0
3110052M02Rik	ENSMUSG00000035868	45	17	21794549	21799507	10	0	0	0	0	0	0	0	0	0	0	0	0	0	0	0
Zfp229	ENSMUSG00000061544	45	17	21870691	21885935	16	0	1	0	0	0	0	0	0	0	0	0	0	0	0	0
Zfp51	ENSMUSG00000023892	45	17	21587316	21602555	19	0	0	0	0	0	0	0	0	0	0	0	0	0	0	0
Zfp52	ENSMUSG00000051341	45	17	21672503	21699565	14	0	0	0	0	0	0	0	0	0	0	0	0	0	0	0
Zfp53	ENSMUSG00000057409	45	17	21628220	21646629	15	0	0	0	0	0	0	0	0	0	0	0	0	0	0	0
Zfp54	ENSMUSG00000023882	45	17	21560191	21572604	12	0	0	1	0	0	0	0	0	0	0	0	0	0	0	0
Zfp677	ENSMUSG00000062743	45	17	21520712	21536229	16	0	0	0	0	0	0	0	0	0	0	0	0	0	0	0
Zfp758	ENSMUSG00000044501	45	17	22498420	22514248	12	1	0	7	0	0	0	0	0	0	0	0	0	0	0	0
Zfp760	ENSMUSG00000067928	45	17	21844708	21862603	16	0	0	0	0	0	0	0	0	0	0	0	0	0	0	0
Zfp820	ENSMUSG00000069743	45	17	21953843	21982726	12	1	0	7	0	0	0	0	0	0	0	0	0	0	0	0
Zfp942	ENSMUSG00000071267	45	17	22063927	22099431	11	4	0	3	0	0	0	0	0	0	0	0	0	0	0	0
Zfp943	ENSMUSG00000053347	45	17	22099519	22208135	11	1	0	1	0	0	0	0	0	0	0	0	0	0	0	0
Zfp944	ENSMUSG00000033972	45	17	22474956	22498367	11	4	0	1	0	0	0	0	0	0	0	0	0	0	0	0
Zfp946	ENSMUSG00000071266	45	17	22561189	22593656	11	2	0	5	0	0	0	0	0	0	0	0	0	0	0	0
Zfp947	ENSMUSG00000063383	45	17	22281326	22303157	9	1	0	3	0	0	0	0	0	0	0	0	0	0	0	0
Zfp948	ENSMUSG00000067931	45	17	21704010	21725664	15	0	0	0	0	0	0	0	0	0	0	0	0	0	0	0
Zfp13	ENSMUSG00000062012	46	17	23712811	23736454	8	0	0	0	0	0	0	0	0	0	0	0	0	0	0	0
Zfp213	ENSMUSG00000071256	46	17	23693736	23701193	5	0	0	0	0	0	0	0	0	0	0	0	0	0	0	0
Zfp101	ENSMUSG00000055240	47	17	33497452	33531586	12	0	0	0	0	0	0	0	0	0	0	0	0	0	0	0
Zfp472	ENSMUSG00000053600	47	17	33102759	33116178	12	0	0	0	0	0	0	0	0	0	0	0	0	0	0	0
Zfp563	ENSMUSG00000067424	47	17	33226255	33243148	10	0	0	0	0	0	0	0	0	0	0	0	0	0	0	0
Zfp763	ENSMUSG00000067430	47	17	33153808	33170347	13	0	0	0	0	0	0	0	0	0	0	0	0	0	0	0
Zfp799	ENSMUSG00000059000	47	17	32956289	32959145	16	0	0	0	0	0	0	0	0	0	0	0	0	0	0	0
Zfp81	ENSMUSG00000003929	47	17	33466287	33495823	11	0	0	0	0	0	0	0	0	0	0	0	0	0	0	0
Zfp811	ENSMUSG00000055202	47	17	32934351	32937883	13	0	0	0	0	0	0	0	0	0	0	0	0	0	0	0
Zfp870	ENSMUSG00000057254	47	17	33019616	33023028	10	0	0	0	0	0	0	0	0	0	0	0	0	0	0	0
Zfp871	ENSMUSG00000024298	47	17	32908181	32925232	15	0	0	0	0	0	0	0	0	0	0	0	0	0	0	0
Zfp952	ENSMUSG00000053390	47	17	33130074	33142402	9	0	0	0	0	0	0	0	0	0	0	0	0	0	0	0
Zfp955a	ENSMUSG00000008686	47	17	33378464	33391985	10	0	0	0	0	0	0	0	0	0	0	0	0	0	0	0
Zfp955b	ENSMUSG00000061532	47	17	33426594	33440141	10	0	0	0	0	0	0	0	0	0	0	0	0	0	0	0
Zfp119a	ENSMUSG00000057835	48	17	56004469	56018127	9	0	0	0	0	0	0	0	0	0	1	0	0	0	0	0
Zfp119b	ENSMUSG00000062101	48	17	56077976	56084597	9	0	0	0	0	0	0	0	0	0	1	0	0	0	0	0
Zfp959	ENSMUSG00000003198	48	17	56031607	56038007	9	0	0	0	0	0	0	0	0	0	0	0	0	0	0	0
Gm14459	ENSMUSG00000079704	49	X	8091178	8102080	0	0	0	0	0	0	0	0	0	0	0	0	0	0	0	0
Gm6592	ENSMUSG00000079699	49	X	8421120	8426733	0	0	0	0	0	0	0	0	0	0	0	0	0	0	0	0
Ssx9	ENSMUSG00000035371	49	X	8325558	8331713	0	0	0	0	0	0	0	0	0	0	0	0	0	0	0	0
Ssxb1	ENSMUSG00000079705	49	X	7990431	7999283	0	0	0	0	0	0	0	0	0	0	0	0	0	0	0	0
Ssxb10	ENSMUSG00000068219	49	X	7904550	7913363	0	0	0	0	0	0	0	0	0	0	0	0	0	0	0	0
Ssxb2	ENSMUSG00000023165	49	X	8031471	8038852	0	0	0	0	0	0	0	0	0	0	0	0	0	0	0	0
Ssxb3	ENSMUSG00000079701	49	X	8160530	8168942	0	0	0	0	0	0	0	0	0	0	0	0	0	0	0	0
Ssxb5	ENSMUSG00000071816	49	X	8380817	8386512	0	0	0	0	0	0	0	0	0	0	0	0	0	0	0	0
Ssxb8	ENSMUSG00000079703	49	X	8264172	8270574	0	0	0	0	0	0	0	0	0	0	0	0	0	0	0	0
Ssxb9	ENSMUSG00000068218	49	X	7944104	7952516	0	0	0	0	0	0	0	0	0	0	0	0	0	0	0	0
Ssxa1	ENSMUSG00000062814	50	X	20692946	20698318	0	0	0	0	0	0	0	0	0	0	0	0	0	0	0	0
Zfp182	ENSMUSG00000054737	50	X	20606065	20639442	14	0	0	0	0	0	0	0	0	0	1	0	0	0	0	0
Zfp300	ENSMUSG00000031079	50	X	20656300	20666653	13	0	0	0	0	0	0	0	0	0	0	0	0	0	0	0
1700020N01Rik	ENSMUSG00000050844	NA	10	21312964	21341582	0	0	0	0	0	0	0	0	0	0	0	0	0	0	0	0
1700048O20Rik	ENSMUSG00000043773	NA	9	121847253	121856132	0	0	0	0	0	0	0	0	0	0	0	0	0	0	0	0
2010315B03Rik	ENSMUSG00000074829	NA	9	203986	206467	11	0	0	0	0	0	1	0	0	0	1	0	0	0	0	0
2410141K09Rik (Zfp998)	ENSMUSG00000074832	NA	13	66519050	66542067	3	0	0	0	0	0	0	0	0	0	0	0	0	0	0	2
2610008E11Rik	ENSMUSG00000060301	NA	10	78527119	78560345	14	0	0	0	0	0	0	0	0	0	0	0	0	0	0	0
5730507C01Rik	ENSMUSG00000073197	NA	12	18521544	18540997	7	0	0	0	0	0	0	0	0	0	4	0	0	0	0	0
9030624G23Rik	ENSMUSG00000073158	NA	12	24729566	24781833	0	0	0	0	0	0	0	0	0	0	0	0	0	0	0	0
B230307C23Rik	ENSMUSG00000080717	NA	16	98218488	98231165	0	0	0	0	0	0	0	0	0	0	0	0	0	0	0	0
D3Ertd254e	ENSMUSG00000033883	NA	3	36058444	36065142	14	0	0	0	0	0	0	0	0	0	0	0	0	0	0	0
Gm10324	ENSMUSG00000071302	NA	13	66139239	66141604	2	0	0	0	0	0	0	0	0	0	1	0	0	0	0	3
Gm10479	ENSMUSG00000073184	NA	12	20421799	20439560	0	0	0	0	0	0	0	0	0	0	0	0	0	0	0	0
Gm17576	ENSMUSG00000091388	NA	8	73566544	73566939	0	0	0	0	0	0	0	0	0	0	0	0	0	0	0	0
Gm5581	ENSMUSG00000061969	NA	6	131116383	131132397	9	0	0	0	0	0	0	0	0	0	0	0	0	0	0	0
Gm5751	ENSMUSG00000079697	NA	X	8451379	8457876	0	0	0	0	0	0	0	0	0	0	0	0	0	0	0	0
NCBIM37	ENSMUSG00000092139	NA	4	4425	13133	17	0	1	1	8	0	0	0	0	0	0	0	0	0	0	0
Pogk	ENSMUSG00000040596	NA	1	168314753	168339994	0	0	0	0	0	0	0	0	0	0	0	0	0	0	0	0
Prdm9	ENSMUSG00000051977	NA	17	15680043	15701318	12	0	0	0	0	0	0	0	0	0	0	0	0	0	0	0
Zfp1	ENSMUSG00000055835	NA	8	114167343	114194908	8	0	0	0	0	0	0	0	0	0	0	0	0	0	0	0
Zfp160	ENSMUSG00000067942	NA	17	21145905	21165816	18	0	0	0	0	0	0	0	0	0	0	0	1	0	0	0
Zfp169	ENSMUSG00000050954	NA	13	48583016	48608820	17	0	0	0	0	0	0	0	0	0	0	0	0	0	0	0
Zfp184	ENSMUSG00000006720	NA	13	22036963	22052648	18	0	0	0	0	0	0	0	0	0	0	0	0	0	0	0
Zfp189	ENSMUSG00000039634	NA	4	49534048	49544389	16	0	0	0	0	0	0	0	0	0	0	0	0	0	0	0
Zfp202	ENSMUSG00000025602	NA	9	39999901	40021189	8	0	0	0	0	0	0	0	0	0	0	0	0	0	0	0
Zfp317	ENSMUSG00000057551	NA	9	19445668	19452492	13	0	0	0	0	0	0	0	0	0	0	0	0	0	0	0
Zfp369	ENSMUSG00000021514	NA	13	65380122	65405529	5	0	0	0	0	0	0	0	0	0	0	0	0	0	0	0
Zfp37	ENSMUSG00000028389	NA	4	61850574	61869480	12	0	0	0	0	0	0	0	0	0	0	0	0	0	0	0
Zfp386	ENSMUSG00000042063	NA	12	117280562	117299060	9	0	0	0	0	0	0	0	0	0	0	0	0	0	0	0
Zfp40	ENSMUSG00000002617	NA	17	23310836	23330219	16	0	0	4	0	0	0	0	0	0	0	0	0	0	0	0
Zfp445	ENSMUSG00000047036	NA	9	122761032	122771246	12	0	0	0	0	0	0	0	0	0	0	0	0	0	0	0
Zfp46	ENSMUSG00000051351	NA	4	135840598	135849857	12	0	0	0	0	0	0	0	0	0	0	0	0	0	0	0
Zfp473	ENSMUSG00000048012	NA	7	51986851	52006420	16	0	0	0	0	0	0	0	0	0	0	0	0	0	0	0
Zfp558	ENSMUSG00000074500	NA	9	18260019	18282712	9	0	0	0	0	0	0	0	0	0	0	0	0	0	0	0
Zfp57	ENSMUSG00000036036	NA	17	37138108	37147580	3	0	0	0	0	0	0	0	0	0	0	0	0	0	0	0
Zfp612	ENSMUSG00000044676	NA	8	112603664	112614081	16	0	0	0	0	0	0	0	0	0	0	0	0	0	0	0
Zfp616	ENSMUSG00000069476	NA	11	73883457	73900794	0	0	0	0	0	0	0	0	0	0	0	0	0	0	0	0
Zfp619	ENSMUSG00000068959	NA	7	46773136	46795790	33	0	0	0	0	0	0	0	0	0	0	0	0	0	0	0
Zfp641	ENSMUSG00000022987	NA	15	98116019	98126561	5	0	0	0	0	0	0	0	0	0	0	0	0	0	0	0
Zfp661	ENSMUSG00000034800	NA	2	127400398	127412830	8	0	0	0	0	0	0	0	0	0	0	0	0	0	0	0
Zfp69	ENSMUSG00000064141	NA	4	120602742	120624304	9	0	0	0	0	0	0	0	0	0	0	0	0	0	0	0
Zfp707	ENSMUSG00000034429	NA	15	75799553	75806298	7	0	0	0	0	0	0	0	0	0	0	0	0	0	0	0
Zfp735	ENSMUSG00000060630	NA	11	73502280	73527300	7	0	0	0	0	0	0	0	0	0	0	0	0	0	0	0
Zfp791	ENSMUSG00000074194	NA	8	87633546	87643536	15	0	0	0	0	0	0	0	0	0	0	0	0	0	0	0
Zfp90	ENSMUSG00000031907	NA	8	108939239	108949628	13	0	0	0	0	0	0	0	0	0	0	0	0	0	0	0
Zfp92	ENSMUSG00000031374	NA	X	70656435	70673724	8	0	0	0	0	0	0	0	0	0	0	0	0	0	0	0
Zfp930	ENSMUSG00000059897	NA	8	71750242	71752879	12	0	0	0	0	0	0	0	0	0	0	0	0	0	0	0
Zfp941	ENSMUSG00000060314	NA	7	147993348	148008077	10	0	0	0	0	0	0	0	0	0	0	0	0	0	0	0
Zfp945	ENSMUSG00000059142	NA	17	22983664	23004101	18	2	0	1	0	0	0	0	0	0	0	0	0	0	0	0
Zfp949	ENSMUSG00000032425	NA	9	88442858	88465924	11	0	0	0	0	0	0	0	0	0	0	0	0	0	0	0
Zfp951	ENSMUSG00000072774	NA	5	105242366	105246371	10	0	0	0	0	0	3	0	0	0	0	0	0	0	0	0
Zfp958	ENSMUSG00000058748	NA	8	4625840	4629380	13	0	0	0	0	0	0	0	0	1	1	0	0	0	0	0
Zik1	ENSMUSG00000030393	NA	7	11072578	11080743	9	0	0	0	0	0	0	0	0	0	0	0	0	0	0	0
Zim1	ENSMUSG00000002266	NA	7	6628154	6649161	11	0	0	0	0	0	0	0	0	0	0	0	0	0	0	0
Zkscan16	ENSMUSG00000038630	NA	4	58956500	58971227	8	0	0	0	0	0	0	0	0	0	0	0	0	0	0	0
Zkscan2	ENSMUSG00000030757	NA	7	130623030	130643963	6	0	0	0	0	0	0	0	0	0	0	0	0	0	0	0
Zkscan6	ENSMUSG00000018347	NA	11	65620677	65642741	5	0	0	0	0	0	0	0	0	0	0	0	0	0	0	0
						Total cleavage sites	108	58	84	33	64	137	133	165	7	63	9	20	8	7	12
						Cleavage sites within the targeted clusters:	91	56	46	25	64	132	133	157	6	32	9	19	8	7	7
						Cleavage sites out side of the targeted clusters:	17	2	38	8	0	5	0	8	1	31	0	1	0	0	5
						Percent:	0.842593	0.965517	0.547619	0.757576	1	0.963504	1	0.951515	0.857143	0.507937	1	0.95	1	1	0.583333

## Sheet: Show in Fig 4C
Gene Symbol	Ensembl Gene ID	Cluster #	Chr.#	Gene.start	Gene.end	No. of ZnFs	sg1	sg6	sg8	sg10	sg3	sg9	sg2	sg7	sg4	sg5	sg11
Gm4631	ENSMUSG00000078899	3	2	175147456	175163698	13	0	0	0	0	2	5	5	3	0	0	0
Gm14401	ENSMUSG00000078872	3	2	176859025	176872052	5	0	0	0	0	1	1	2	2	0	0	0
Gm14325	ENSMUSG00000078863	3	2	177566496	177575041	14	0	0	0	0	1	3	5	8	0	0	0
Gm14412	ENSMUSG00000078868	3	2	177099225	177109012	15	0	0	0	0	5	3	2	2	0	0	5
Gm14295	ENSMUSG00000078877	3	2	176583317	176595928	25	0	0	0	0	3	10	6	12	0	0	0
Gm14444	ENSMUSG00000078906	3	2	174835742	174844749	10	0	0	0	0	2	2	1	7	0	0	0
Gm14418	ENSMUSG00000078867	3	2	177171829	177183025	8	0	0	0	0	2	3	1	2	0	0	0
Gm14399	ENSMUSG00000090093	3	2	174954994	174967513	18	0	0	0	0	1	4	6	9	0	0	0
Gm14322	ENSMUSG00000078864	3	2	177493993	177505177	8	0	0	0	0	2	3	1	2	0	0	0
Gm14420 (Zfp970)	ENSMUSG00000078866	3	2	177249438	177262834	14	0	0	0	0	0	1	4	6	0	0	0
Gm14306 (Zfp973)	ENSMUSG00000078879	3	2	176455231	176503794	6	0	0	0	0	0	0	0	1	0	0	0
Gm14391	ENSMUSG00000078903	3	2	175016566	175032418	16	0	0	0	0	2	7	4	5	0	0	0
2210418O10Rik	ENSMUSG00000078894	3	2	175454411	175468170	1	0	0	0	0	0	0	1	0	0	0	0
Gm8898 (Zfp966)	ENSMUSG00000089756	3	2	175918013	175930232	11	0	0	0	0	0	0	1	4	0	0	0
Gm14139	ENSMUSG00000079009	1	2	150007491	150019015	13	0	0	0	0	0	1	0	0	0	0	0
Gm14124	ENSMUSG00000079008	1	2	150083253	150096036	19	0	0	0	0	1	1	0	3	0	0	0
Gm13145 (Zfp978)	ENSMUSG00000078497	5	4	146735412	146765113	3	0	0	0	1	0	0	0	0	0	0	0
Rex2	ENSMUSG00000078499	5	4	145881315	145887868	15	1	0	2	6	0	0	0	0	0	0	0
Zfp600	ENSMUSG00000066007	5	4	146124225	146166156	17	1	0	1	7	0	0	0	0	0	0	0
Gm13247 (Zfp981)	ENSMUSG00000056300	5	4	145658647	145696012	7	0	1	0	2	0	0	0	0	0	0	0
Gm13150 (Zfp989)	ENSMUSG00000086147	5	4	146346085	146364864	15	8	7	1	0	0	0	0	0	0	0	0
2610305D13Rik (Zfp979)	ENSMUSG00000066000	5	4	146986046	147052416	3	0	1	1	0	0	0	0	0	0	0	0
Gm13151 (Zfp988)	ENSMUSG00000078498	5	4	146679783	146707843	14	13	6	0	0	0	0	0	0	0	0	0
Zfp534	ENSMUSG00000062518	5	4	147047611	147076662	15	9	8	2	0	0	0	0	0	0	0	0
Gm13051 (Zfp987)	ENSMUSG00000066009	5	4	146064699	146094022	14	11	6	2	0	0	0	0	0	0	0	0
Gm13251 (Zfp992)	ENSMUSG00000070605	5	4	145727747	145749016	11	8	3	3	0	0	0	0	0	0	0	0
Gm13139 (Zfp991)	ENSMUSG00000067916	5	4	146506147	146554688	11	8	3	3	0	0	0	0	0	0	0	0
Gm13154 (Zfp985)	ENSMUSG00000065999	5	4	146927386	146959307	10	1	3	1	0	0	0	0	0	0	0	0
Gm13157 (Zfp984)	ENSMUSG00000078495	5	4	147128083	147183895	11	6	4	5	0	0	0	0	0	0	0	0
Gm13152 (Zfp982)	ENSMUSG00000078496	5	4	146866526	146887595	7	0	1	4	0	0	0	0	0	0	0	0
Gm13242 (Zfp980)	ENSMUSG00000058186	4	4	145104787	145294344	14	0	0	4	3	0	0	0	0	0	0	0
Gm13225 (Zfp990)	ENSMUSG00000078503	4	4	145100662	145129091	13	4	3	3	0	0	0	0	0	0	0	0
Gm17067	ENSMUSG00000091594	21	7	49960839	49982387	8	0	0	0	0	0	0	0	0	0	0	1
Zfp141	ENSMUSG00000092416	21	7	49728756	49761096	10	0	0	0	0	0	0	0	0	0	0	0
Gm2381	ENSMUSG00000092225	21	7	50072199	50122604	7	0	0	0	0	0	0	0	0	1	0	1
Gm7221 (Zfp977)	ENSMUSG00000092335	21	7	49835153	49847917	11	0	0	0	0	0	0	0	0	1	0	0
Gm6871	ENSMUSG00000090744	20	7	48801044	48829032	11	0	0	0	0	0	0	0	0	0	0	0
2610021A01Rik	ENSMUSG00000091474	20	7	48854631	48883903	15	0	0	0	0	0	0	0	0	0	0	0
Zfp936	ENSMUSG00000064194	22	7	50442540	50445851	11	0	0	0	0	0	0	0	0	1	0	1
EU599041	ENSMUSG00000074887	22	7	50478945	50481703	4	0	0	0	0	0	0	0	0	1	0	1
Zfp110	ENSMUSG00000058638	16	7	13420110	13435926	5	0	0	0	0	0	0	0	0	0	0	0
Zfp568	ENSMUSG00000074221	19	7	30768974	30813301	11	0	0	0	0	0	0	0	0	0	0	0
Zfp97	ENSMUSG00000073452	44	17	17258379	17283795	13	0	0	0	0	0	0	0	0	0	0	5
Zfp960	ENSMUSG00000067034	44	17	17201077	17226592	13	0	0	0	0	0	0	0	0	0	0	4
Zfp655	ENSMUSG00000007812	10	5	145992592	145998115	6	0	0	0	0	0	0	0	0	0	0	0
Zfp961	ENSMUSG00000052446	27	8	74474937	74517307	11	0	0	0	0	0	0	0	0	0	0	0
Zfp266	ENSMUSG00000060510	29	9	20299512	20325861	9	0	0	0	0	0	0	0	0	0	0	0
Zfp809	ENSMUSG00000057982	30	9	22030274	22047641	7	0	0	0	0	0	0	0	0	0	0	0
Zfp808	ENSMUSG00000074867	39	13	62231276	62274779	22	0	0	0	0	0	0	0	1	0	0	0
Zfp640	ENSMUSG00000074830	40	13	66771705	66774266	7	0	0	0	0	0	0	0	0	0	5	5
Zfp7	ENSMUSG00000033669	42	15	76709689	76722822	16	0	0	0	0	0	0	0	0	0	0	0
Zfp229	ENSMUSG00000061544	45	17	21870691	21885935	16	0	1	0	0	0	0	0	0	0	0	0
Zfp955b	ENSMUSG00000061532	47	17	33426594	33440141	10	0	0	0	0	0	0	0	0	0	0	0
							70	47	32	19	22	44	39	67	4	5	23
