# Supplementary material for: Exploration of the regulatory relationship between KRAB-Zfp clusters and their target transposable elements via a gene editing strategy at the cluster specific linker-associated sequences by CRISPR-Cas9
Source: Mob DNA. 2022 Nov 10;13:25. doi: 10.1186/s13100-022-00279-x (PMC9647903; doi:10.1186/s13100-022-00279-x)
Supplement: Supplementary file 15 — Additional file 15 Supplementary Table 7. Primers used in Fig. 5. [file 13100_2022_279_MOESM15_ESM.xlsx]

## Sheet: Primers for Fig. 5A
	Primers used in Figure 5A (top regular PCR/argrose panel)
	Targeted by sgRNA	Genotyping primer sets	Primer Sequences (5'to 3')	Amplicon size(bp)	Position of the 5'end of the forward primer
1	sgRNA1	Zfp268-Znf-F	TGACAAATATCTTACCCAGAGAG	1865	5410 nt from the start codon（upstream of the first ZnF);covering the entire ZnF domain
		Zfp268-Znf-R	GAGTATTGTATTTGTCACATGAT
2	sgRNA3	GM14419-Znf-F	ACCATGACTGTAACCAATGTGGT	2959	6790 nt from the start codon（containing the upstream and the 5'five amino acids of the first ZnF);covering the entire ZnF domain
		GM14419-Znf-R	GGTTCTCAACATTATCTTCCAAG
3	sgRNA4	Zfp715-Znf-F	GCAATGTGGCAAGTGAAGTGACA	2605	11047 nt from the start codon (upstream of the first ZnF);covering the entire ZnF domain
		Zfp715-Znf-R	CTATGAACTGATGATGGGACTAATCT
4	internal control	RLTR4#2-F	TTCCACTTCACTCCAGTCAGAA	154
		RLTR4#2-R	GTTACTGCAGCTAGCTTGCTAAG
	Primers used in Figure 5A (bottom qPCR panel)
	Targeted by sgRNA	qPCR primer sets	Primer Sequences (5'to 3')	Amplicon size(bp)	Position of the 5'end of the forward primer
1	sgRNA1	Zfp268-3'F	GGATCCTCCGGTAGTACCATGTCCACT	333	3555 nt downstream of this gene
		Zfp268-3'R2	CCAGCACTTGGGAGGCAGAGGCAGGCAG
2		Zfp979-3'F	CTGCCATAGTAGTACTAGGTTAAGTT	184	355 nt downstream of this gene
		Zfp979-3'R	ACACAGTCTGGATGGATAGCTCTG
3		Zfp978-3'F	ATCCTTTAACAAGAAATATCATCTTAA	308	1292 nt downstream of this gene
		Zfp978-3'R	CATAATTCTCTAGTTTAGAGCACTAAC
4	sgRNA3	GM14419-3'F	GAGTCATCTCCCAACACAAAGGT	207	691 nt downstream of this gene
		GM14419-3'R	GGATTTCTTACCTCTATGTCTTC
5		GM14406-3'F	ATGTAACCAAAGTGGTAAAGC	134	118 nt downstream of this gene
		GM14406-3'R	GATAACTTTAGGTTGGAAGTTG
6		GM14412-3'F	GGTAAAGCCTTTGCAGGAAACA	190	3 nt downstream of this gene
		GM14412-3'R	TCAATGCTTGCTGCAAAGGCTT
7	sgRNA4	Zfp715-3'F	GGGTAGAGAAACTCATTGAGTA	155	270 nt downstream stop codon;
		Zfp715-3'R	ATATATATGTTGAATTGTGACCT
8		Zfp936-3'F	GCACCTGCAGGGTTGCAGATC	225	257 nt downstream of this gene
		Zfp936-3'R	GCATCCACCCCATAATCAGC
9		Zfp977-3'F	CATCATTGACGTGATGAACCA	171	976 nt downstream of this gene
		Zfp977-3'R	CGGCTTCATCACACAGACTG
10	internal control	Gapdh-F	ATGGTGAAGGTCGGTGTGAACGG	377	Starts from the start codon.
		Gapdh-R	CTGGCACGTGACTCCTCAGGGC		Within an intron

## Sheet: RT-qPCR primers for Fig. 5B
RT-qPCR primers used in Figure 5B
	LTR-ERV primers for RT-qPCR	Sequences (5'-3')	Reference
1	RLTR4-Env F	GGTCCAGTTTGTAAAAGACAGAATT	This paper
	RLTR4-Env R	CCCTCTTTCTGGAAACTGAATAA
2	IAP F	GCTCCTGAAGATGTAAGCAATAAAG	doi.org/10.1101/gr.172015.114
	IAP R	CTTCCTTGCGCCAGTCCCGAG
3	ETn F	TGAGAAACGGCAAAGGATTTTTGGA	doi.org/10.1016/j.immuni.2018.12.022
	ETn R	ATTACCCAGCTCCTCACTGCTGA	This paper
4	MERVL F	CTTCCATTCACAGCTGCGACTG	This paper
	MERVL R	CTAGAACCACTCCTGGTACCAAC
5	mERVK10C F	TTCGCCTCTGCAATCAAGCTCTC	This paper
	mERVK10C R	TCGCTCRTGCCTGAAGATGTTTC
	non LTR-ERV primers for RT-qPCR	Sequences (5'-3')	Reference
6	LINE Orf1 F	CCCAACACACCTGAGAACCT	This paper
	LINE Orf1 R	TTTGATTGTTGTGCCGATGT
7	LINE Orf2 F	AGAAGACAGCCACAAGAACAGA	This paper
	LINE Orf2 R	TATTGTGTGAGGCGCAATGT
8	SINE B2-1 F	AGGCGGATTTCTGAGTTCG	This paper
	SINE B2-1 R	CTCTGTGTAGCCCTGGCTGT
9	SINE B2-2 F	GGGGCTGGTGAGATG	doi.org/10.1016/j.cell.2018.05.043
	SINE B2-2 R	AGCTGTCTTCAGACACTCC
10	q-GAPDH F	CATCACTGCCACCCAGAAGACTG	This paper
	q-GAPDH R	ATGCCAGTGAGCTTCCCGTTCAG

## Sheet: Failed primer sets
Tested primer sets failed in PCR using mouse genomic DNA as the template
#	Targeted by sgRNA	Genotyping primer sets	Primer Sequences(5'to 3')	Amplicon size(bp)	Position of the 5'end of the F primer
1	sgRNA1	Zfp268 F1	TGACAAATATCTTACCCAGAGAG	1834	5409 nt from the start codon;within the ZnF domain
		Zfp268 common R	GTAAGGTTTCTCTCCTGTATGG
2		Zfp268 F2	TACCCATCAGATCCATCTTAGTATCC	1738	5505 nt from the start codon;within the ZnF domain
		Zfp268 common R	GTAAGGTTTCTCTCCTGTATGG
3		Zfp979 F1	ACCACAGAGATGCCACTCTTCAATC	1558	4605 nt from the start codon;covering the ZnF domain
		Zfp979 R1	TGATCTTATAATATTTGAGAGTGAACAAG
4		Zfp979 F2	TCGGACCACTAAAGAAGTTTGCACA	1660	4654 nt from the start codon;covering the ZnF domain
		Zfp979 R2	CATTTCAATTATATATACAGATTGCTGCC
5		Zfp991 commom F	CACACCTCTGATGCTCTTCAA	1656	2608 nt from the start codon;covering the ZnF domain
		Zfp991 R1	AATGCATGAGTTAAGTTTGTATCC
6		Zfp991 commom F	CACACCTCTGATGCTCTTCAA	1798	2608 nt from the start codon;covering the ZnF domain
		Zfp991 R2	CTAGTGTGGAGCCTCAATTGTTGTCAA
7		Rex2 common F	GAAATGTGATCCATGAATCCTCC	2087	4860 nt from the start codon;covering the ZnF domain
		Rex2 R1	TCTGATGAATTCTCAGACAGAC
8		Rex2 common F	GAAATGTGATCCATGAATCCTCC	2183	4860 nt from the start codon;covering the ZnF domain
		Rex2 R2	CTGTATGAGTTCTCTGATGCCTTC
9		Zfp988 F1	CCCATCAGATCCATCTTAGTATTCATCAGGG	1148	6927 nt from the start codon;within the ZnF domain
		Zfp988 R1	GTAAGGTCTCTCTCCTGTATG
10		Zfp988 F2	GAGATAATTTACAAATGTAGTGAATG	1635	6971 nt from the start codon;covering the ZnF domain
		Zfp988 R2	GACATTACCTAAGATTTGAACATTGC
11		Zfp990 common F	ATGCCTTACCCATCAGATCCATC	1121	6204 nt from the start codon;covering the ZnF domain
		Zfp990 R1	TACCAAGATGGGATTTTCGGGT
12		Zfp990 common F	ATGCCTTACCCATCAGATCCATC	2074	6204 nt from the start codon;covering the ZnF domain
		Zfp990 R2	GGAGTTAGTTACAGGACAATAAGAAAGG
13		Zfp980 common F	GAGCACTTACACTTGTGGTG	1830	5117 nt from the start codon;covering the ZnF domain
		Zfp980 R1	CTCTGATGAATTATCAGACTGC
14		Zfp980 common F	GAGCACTTACACTTGTGGTG	2083	5117 nt from the start codon;covering the ZnF domain
		Zfp980 R2	TTCTCTGATGCATTCTCAGACT
15		Zfp981 common F	AGAATTCATACGGGAGAGAAACC	2640	5270 nt from the start codon;covering the ZnF domain
		Zfp981 R1	AGTGAAGTATGAGGAACAATAGGAC
16		Zfp981 common F	AGAATTCATACGGGAGAGAAACC	2914	5270 nt from the start codon;covering the ZnF domain
		Zfp981 R2	CCTGGATGTTTGGATTTCTAAACTGT
17		Zfp989 F1	AGCCCAGGAACACTAAAGAAGTTTGC	2008	6360 nt from the start codon;covering the ZnF domain
		Zfp989 R1	ATTCTCTAGTGTGGAGCCTCAAGTGTTG							caagtgatagataacaatccc
18		Zfp989 F2	GAATGTGACAAATGCTTTACTACAA	2002	7823 nt from the start codon;covering the ZnF domain					CAAGTGATAGATAACAATCCC
		Zfp989 R2	ACAGTACATGAGTATGCACCTCATC
19		Zfp534 common F	GGGACAAGCTTAGCAATGTCA	1882	6342 nt from the start codon;within the ZnF domain
		Zfp534 R1	GTCTTCTCTAAGTATTCTCTAATG
20		Zfp534 common F	GGGACAAGCTTAGCAATGTCA	2195	6342 nt from the start codon;within the ZnF domain
		Zfp534 R2	GAGTTTCTCCCAACATAAATAGTTG
21		Zfp984 F1	GGGACAAGCTTATCAAGGTGAT	1862	5114 nt from the start codon;covering the ZnF domain
		Zfp984 R1	GCATAAATAGTTGACATTACCC
22		Zfp984 F2	GGGTAATGTCAACTATTTATGC	638	6953 nt from the start codon;within the ZnF domain
		Zfp984 R2	ATGCTAAACACTGATATAGAATT
23		Zfp985 F1	CAGAAAATTCATACAGGAGAG	2183	7101 nt from the start codon;covering the ZnF domain
		Zfp985 R1	GTTATCATTCAGTAGGTTCACACAAG
24	sgRNA3	Common primer F	ACCATGACTGTAACCAATGTGG	1373	8512 nt from the start codon;covering the ZnF domain
		GM14412 R1 (with common primer F:8551 nt from the start codon;covering the ZnF domain)	GGCTTTACCACATTGGTTACATTC		72 nt downstream of this gene
25		Common primer F	ACCATGACTGTAACCAATGTGG	1321	8512 nt from the start codon;covering the ZnF domain
		GM14412 R2	CAGTGGTCTCCAATGTCACAA		23 nt downstream of this gene
26		Common primer F of individual KRAB-Zfps (can regongnized all the KRAB-Zfps targeted by sgRNA3)	ACCATGACTGTAACCAATGTGG	1165	7953 nt from the start codon;covering the ZnF domain
		GM14406 R1(with common primer F:7952 nt from the start codon;covering the ZnF domain)	TCTACTCCAGCTTGTTTCTTC		188 nt downstream of this gene
27		Common primer F of individual KRAB-Zfps (can regongnized all the KRAB-Zfps targeted by sgRNA3)	ACCATGACTGTAACCAATGTGG	1086	7953 nt from the start codon;covering the ZnF domain
		GM14406 R2	TCCTCTCTGGTATGTGTTCA		89 nt downstream of this gene
28		Common primer F of individual KRAB-Zfps (can regongnized all the KRAB-Zfps targeted by sgRNA3)	ACCATGACTGTAACCAATGTGG	1434	6791 nt from the start codon;covering the ZnF domain
		GM14419 R1	CATAGGGTCTCTCTCCTGTATGTG
29		Common primer F of individual KRAB-Zfps (can regongnized all the KRAB-Zfps targeted by sgRNA3)	ACCATGACTGTAACCAATGTGG	1526	6791 nt from the start codon;covering the ZnF domain
		GM14419 R2	GGTTACATTCATATGGTGTCTCTCC		56 nt downstream of this gene
30		Common primer F of individual KRAB-Zfps (can regongnized all the KRAB-Zfps targeted by sgRNA3)	ACCATGACTGTAACCAATGTGG	835	6803 nt from the start codon;covering the ZnF domain
		GM14322 R1(with common primer F:6803 nt from the start codon;covering the ZnF domain)	CATATGGTGTCTCTCCTGTATGTGAT		36 nt downstream of this gene
31		Common primer F of individual KRAB-Zfps (can regongnized all the KRAB-Zfps targeted by sgRNA3)	ACCATGACTGTAACCAATGTGG	894	6803 nt from the start codon;covering the ZnF domain
		GM14322 R2	TCGATTATGATATTCAAGACCAC		98 nt downstream of this gene
32		Common primer F of individual KRAB-Zfps (can regongnized all the KRAB-Zfps targeted by sgRNA3)	ACCATGACTGTAACCAATGTGG	831	6804 nt from the start codon;covering the ZnF domain
		GM14418 R1(with common primer F:6802 nt from the start codon;covering the ZnF domain)	TGGTGTCTCTCCTGTATGTG		38 nt downstream of this gene
33		Common primer F of individual KRAB-Zfps (can regongnized all the KRAB-Zfps targeted by sgRNA3)	ACCATGACTGTAACCAATGTGG	968	6804 nt from the start codon;covering the ZnF domain
		GM14418 R2	TTAAATGTCACTCCTTCCTGC		174 nt downstream of this gene
34		Common primer F of individual KRAB-Zfps (can regongnized all the KRAB-Zfps targeted by sgRNA3)	ACCATGACTGTAACCAATGTGG	1011	7954 nt from the start codon;covering the ZnF domain
		GM14444 R1(with common primer F:7953 nt from the start codon;covering the ZnF domain)	TCATAGAGTTTCTCTCCTGTATGG		10 nt downstream of this gene
35		Common primer F of individual KRAB-Zfps (can regongnized all the KRAB-Zfps targeted by sgRNA3)	ACCATGACTGTAACCAATGTGG	1062	7954 nt from the start codon;covering the ZnF domain
		GM14444 R2	TCATAGAGTTTCTCTCCTGTATGG		66 nt downstream of this gene
36		GM14406 indentical F	GTTCTGCAGAGCAACTCTCTGAG	991	7853 nt from the start codon;within the ZnF domain
		GM14406 indentical R	TCAAGACCACTGCTTCCTTC
37		GM14412 indentical F	CTGCAGAGCAACCCTCTGAGTTCA	1255	8415 nt from the start codon;within the ZnF domain
		GM14412 indentical R	GTTCGCTTATGTACTTGGAG
38	sgRNA4	Zfp936 commmon F	GACATAGTGGAGAGAAACCCTATG	2623	11919 nt from the start codon;covering the ZnF domain
		Zfp936 R1	AGTACTGGGGAATGCCAGGGCC
39		Zfp936 commmon F	GACATAGTGGAGAGAAACCCTATG	2686	11919 nt from the start codon;covering the ZnF domain
		Zfp936 R2	GATGGCCTAGTCGGCCATCACT
